# Supplementary material for: (2S,4aR,6aR,7R,9S,10aS,10bR)-7-Carb­oxy-2-(3-fur­yl)-6a,10b-dimethyl-4,10-dioxoperhydro­benzo[f]isochromen-9-yl acetate
Source: Acta Crystallogr Sect E Struct Rep Online. 2009 Feb 6;65(Pt 3):o471–2. doi: 10.1107/S1600536809002074 (PMC2968482; doi:10.1107/S1600536809002074)
Supplement: Supplementary file 1 [file e-65-0o471-sup1.cif]

##############################################################################
###                                                                        ###
###        Electronic paper (Acta Crystallographica Section E)             ###
###                                                                        ###
##############################################################################
#                                                                            #
# This CIF contains the data in a paper accepted for publication in Acta     #
# Crystallographica Section E. It conforms to the requirements of Notes      #
# for Authors for Section E, and has been peer reviewed under the auspices   #
# of the IUCr Commission on Journals.                                        #
#                                                                            #
# Full details of the Crystallographic Information File format               #
# are given in the paper "The Crystallographic Information File (CIF):       #
# a New Standard Archive File for Crystallography" by S. R. Hall, F. H.      #
# Allen and I. D. Brown [Acta Cryst. (1991), A47, 655-685].                  #
#                                                                            #
# The current version of the core CIF dictionary is obtainable from          #
# ftp://ftp.iucr.org/pub/cif_core.dic. The current version number is 2.4.    #
#                                                                            #
# Software is freely available for graphical display of the structure(s) in  #
# this CIF.  For information consult the CIF home page http://www.iucr.org/  #
# cif/home.html                                                              #
#                                                                            #
# This file may be used for bona fide research purposes within the           #
# scientific community so long as proper attribution is given to the journal # 
# article from which it was obtained.                                        #
#                                                                            #
##############################################################################
                                             
data_I
_audit_creation_method     SHELXL-97
_chemical_name_systematic
;
(2<i>S</i>,4a<i>R</i>,6a<i>R</i>,7<i>R</i>,9<i>S</i>,10a<i>S</i>,10b<i>R</i>)-
7-Carboxy-2-(3-furyl)-6a,10b-dimethyl-4,10-
dioxoperhydrobenzo[<i>f</i>]isochromen-9-yl acetate
;
_chemical_name_common     'Salvinoric Acid'
_chemical_formula_moiety     'C22 H26 O8'
_chemical_formula_sum     'C22 H26 O8'
_chemical_formula_iupac     'C22 H26 O8'
_chemical_formula_weight     418.43
_chemical_melting_point     ?
_symmetry_cell_setting     monoclinic
_symmetry_space_group_name_H-M     'P 21'
_symmetry_space_group_name_Hall     'P 2yb'
loop_
    _symmetry_equiv_pos_as_xyz
    'x, y, z'
    '-x, y+1/2, -z'
_cell_length_a     11.2735(6)
_cell_length_b     16.8015(9)
_cell_length_c     11.3765(6)
_cell_angle_alpha     90.00
_cell_angle_beta     111.934(3)
_cell_angle_gamma     90.00
_cell_volume     1998.86(18)
_cell_formula_units_Z     4
_cell_measurement_reflns_used     9847
_cell_measurement_theta_min     4.19
_cell_measurement_theta_max     69.32
_cell_measurement_temperature     100(2)
_exptl_crystal_description     block
_exptl_crystal_colour     colourless
_exptl_crystal_size_max     0.19
_exptl_crystal_size_mid     0.12
_exptl_crystal_size_min     0.09
_exptl_crystal_density_diffrn     1.390
_exptl_crystal_density_method     'not measured'
_exptl_crystal_F_000     888
_exptl_absorpt_coefficient_mu     0.886
_exptl_absorpt_correction_type     none
_exptl_absorpt_process_details     ?
_exptl_special_details
;
;
_diffrn_ambient_temperature     100(2)
_diffrn_radiation_type     CuK\a
_diffrn_radiation_wavelength     1.54178
_diffrn_radiation_monochromator     graphite
_diffrn_measurement_device_type     'Bruker APEXII CCD'
_diffrn_measurement_method     '\f and \w'
_diffrn_reflns_number     33644
_diffrn_reflns_av_R_equivalents     0.0336
_diffrn_reflns_av_sigmaI/netI     0.0249
_diffrn_reflns_theta_min     4.19
_diffrn_reflns_theta_max     69.71
_diffrn_reflns_theta_full     69.71
_diffrn_measured_fraction_theta_max     0.985
_diffrn_measured_fraction_theta_full     0.985
_diffrn_reflns_limit_h_min     -13
_diffrn_reflns_limit_h_max     13
_diffrn_reflns_limit_k_min     -20
_diffrn_reflns_limit_k_max     20
_diffrn_reflns_limit_l_min     -13
_diffrn_reflns_limit_l_max     13
_refine_special_details
;
Refinement of <i>F</i>^2^ against ALL reflections. The weighted <i>R</i>-factor
<i>wR</i> and goodness of fit <i>S</i> are based on <i>F</i>^2^, conventional
<i>R</i>-factors <i>R</i> are based on <i>F</i>, with <i>F</i> set to zero for
negative <i>F</i>^2^. The threshold expression of <i>F</i>^2^ >
\s(<i>F</i>^2^) is used only for calculating <i>R</i>-factors(gt) <i>etc</i>.
and is not relevant to the choice of reflections for refinement.
<i>R</i>-factors based on <i>F</i>^2^ are statistically about twice as large
as those based on <i>F</i>, and <i>R</i>- factors based on ALL data will be
even larger.
;
_reflns_number_total     7269
_reflns_number_gt     6962
_reflns_threshold_expression     I>2\s(I)
_refine_ls_structure_factor_coef     Fsqd
_refine_ls_matrix_type     full
_refine_ls_R_factor_all     0.0319
_refine_ls_R_factor_gt     0.0285
_refine_ls_wR_factor_gt     0.0662
_refine_ls_wR_factor_ref     0.0741
_refine_ls_goodness_of_fit_ref     1.100
_refine_ls_restrained_S_all     1.100
_refine_ls_number_reflns     7269
_refine_ls_number_parameters     549
_refine_ls_number_restraints     1
_refine_ls_hydrogen_treatment     constr
_refine_ls_weighting_scheme     calc
_refine_ls_weighting_details
         'calc w=1/[\s^2^(Fo^2^)+(0.0314P)^2^+0.6446P] where P=(Fo^2^+2Fc^2^)/3'
_atom_sites_solution_hydrogens     geom
_atom_sites_solution_primary     direct
_atom_sites_solution_secondary     difmap
_refine_ls_shift/su_max     0.001
_refine_ls_shift/su_mean     0.000
_refine_diff_density_max     0.221
_refine_diff_density_min     -0.175
_refine_ls_extinction_method     none
_refine_ls_extinction_coef     ?
_refine_ls_abs_structure_details     'Flack (1983), 3360 Friedel pairs'
_refine_ls_abs_structure_Flack     -0.09(13)
loop_
    _atom_type_symbol
    _atom_type_description
    _atom_type_scat_dispersion_real
    _atom_type_scat_dispersion_imag
    _atom_type_scat_source
    C C 0.0181 0.0091 'International Tables Vol C Tables 4.2.6.8 and 6.1.1.4'
    H H 0.0000 0.0000 'International Tables Vol C Tables 4.2.6.8 and 6.1.1.4'
    O O 0.0492 0.0322 'International Tables Vol C Tables 4.2.6.8 and 6.1.1.4'
_computing_data_collection     'APEX2 (Bruker, 2005)'
_computing_cell_refinement     'SAINT (Bruker, 2005)'
_computing_data_reduction     'SAINT (Bruker, 2005)'
_computing_structure_solution     'SHELXS97 (Sheldrick, 2008)'
_computing_structure_refinement     'SHELXL97 (Sheldrick, 2008)'
_computing_molecular_graphics     'SHELXTL (Sheldrick, 2008)'
_computing_publication_material     'SHELXTL (Sheldrick, 2008)'
loop_
    _atom_site_type_symbol
    _atom_site_label
    _atom_site_fract_x
    _atom_site_fract_y
    _atom_site_fract_z
    _atom_site_U_iso_or_equiv
    _atom_site_adp_type
    _atom_site_calc_flag
    _atom_site_refinement_flags
    _atom_site_occupancy
    _atom_site_disorder_assembly
    _atom_site_disorder_group
    C C17 0.15137(16) 0.28832(12) 0.49869(18) 0.0206(4) Uani d . 1 . .
    C C21 -0.01037(17) 0.36406(10) -0.21255(17) 0.0184(4) Uani d . 1 . .
    C C10 0.05570(16) 0.40092(10) 0.18239(17) 0.0171(4) Uani d . 1 . .
    H H10 0.1460 0.4079 0.1953 0.021 Uiso calc R 1 . .
    C C2 0.02643(18) 0.44739(11) -0.03640(17) 0.0200(4) Uani d . 1 . .
    H H2 0.1187 0.4446 -0.0167 0.024 Uiso calc R 1 . .
    C C13 0.22704(17) 0.12615(11) 0.32982(18) 0.0209(4) Uani d . 1 . .
    C C3 -0.00836(19) 0.53085(11) -0.00734(19) 0.0216(4) Uani d . 1 . .
    H H3A -0.1005 0.5356 -0.0341 0.026 Uiso calc R 1 . .
    H H3B 0.0208 0.5699 -0.0533 0.026 Uiso calc R 1 . .
    C C2' 0.52134(17) 0.21987(11) 0.57588(17) 0.0184(4) Uani d . 1 . .
    H H2' 0.4293 0.2214 0.5260 0.022 Uiso calc R 1 . .
    C C7 0.07910(19) 0.43150(12) 0.44293(18) 0.0230(4) Uani d . 1 . .
    H H7A -0.0087 0.4227 0.4347 0.028 Uiso calc R 1 . .
    H H7B 0.1289 0.4445 0.5307 0.028 Uiso calc R 1 . .
    C C1 -0.01037(16) 0.38607(10) 0.04262(18) 0.0184(4) Uani d . 1 . .
    C C14 0.25349(19) 0.05608(11) 0.4068(2) 0.0260(4) Uani d . 1 . .
    H H14 0.2213 0.0437 0.4688 0.031 Uiso calc R 1 . .
    C C6 0.08460(18) 0.50046(11) 0.35771(18) 0.0220(4) Uani d . 1 . .
    H H6A 0.1734 0.5116 0.3723 0.026 Uiso calc R 1 . .
    H H6B 0.0490 0.5475 0.3816 0.026 Uiso calc R 1 . .
    C C20 -0.08067(17) 0.30143(11) 0.25474(18) 0.0200(4) Uani d . 1 . .
    H H20A -0.1174 0.2710 0.1782 0.030 Uiso calc R 1 . .
    H H20B -0.1339 0.3466 0.2514 0.030 Uiso calc R 1 . .
    H H20C -0.0744 0.2688 0.3261 0.030 Uiso calc R 1 . .
    C C12 0.13705(17) 0.19141(11) 0.33016(17) 0.0198(4) Uani d . 1 . .
    H H12 0.0513 0.1681 0.3033 0.024 Uiso calc R 1 . .
    C C5 0.01218(16) 0.48472(11) 0.21544(17) 0.0188(4) Uani d . 1 . .
    C C8 0.13200(17) 0.35598(11) 0.40574(17) 0.0194(4) Uani d . 1 . .
    H H8 0.2173 0.3698 0.4079 0.023 Uiso calc R 1 . .
    C C22 -0.09694(18) 0.34694(12) -0.34524(18) 0.0229(4) Uani d . 1 . .
    H H22A -0.0585 0.3075 -0.3809 0.034 Uiso calc R 1 . .
    H H22B -0.1110 0.3949 -0.3946 0.034 Uiso calc R 1 . .
    H H22C -0.1772 0.3274 -0.3459 0.034 Uiso calc R 1 . .
    C C9 0.05392(16) 0.33013(11) 0.26855(17) 0.0177(4) Uani d . 1 . .
    C C16 0.2942(2) 0.11820(13) 0.2545(2) 0.0297(4) Uani d . 1 . .
    H H16 0.2956 0.1555 0.1947 0.036 Uiso calc R 1 . .
    C C11 0.13007(17) 0.26038(11) 0.24228(17) 0.0184(4) Uani d . 1 . .
    H H11A 0.0888 0.2432 0.1550 0.022 Uiso calc R 1 . .
    H H11B 0.2158 0.2780 0.2547 0.022 Uiso calc R 1 . .
    C C18 0.03699(18) 0.63203(11) 0.17068(19) 0.0227(4) Uani d . 1 . .
    C C19 -0.13340(17) 0.49154(11) 0.18207(19) 0.0220(4) Uani d . 1 . .
    H H19A -0.1551 0.4673 0.2478 0.033 Uiso calc R 1 . .
    H H19B -0.1781 0.4649 0.1032 0.033 Uiso calc R 1 . .
    H H19C -0.1576 0.5467 0.1744 0.033 Uiso calc R 1 . .
    C C4 0.05507(17) 0.54636(11) 0.13572(19) 0.0202(4) Uani d . 1 . .
    H H4 0.1472 0.5387 0.1585 0.024 Uiso calc R 1 . .
    C C15 0.33360(19) 0.01185(12) 0.3722(2) 0.0296(4) Uani d . 1 . .
    H H15 0.3667 -0.0370 0.4078 0.036 Uiso calc R 1 . .
    O O6 0.07866(12) 0.32321(8) -0.14752(12) 0.0217(3) Uani d . 1 . .
    O O2 -0.04114(12) 0.43277(8) -0.16960(12) 0.0213(3) Uani d . 1 . .
    O O4 0.17443(12) 0.21504(8) 0.46368(12) 0.0229(3) Uani d . 1 . .
    O O1 -0.08635(12) 0.33368(8) -0.00508(12) 0.0223(3) Uani d . 1 . .
    O O7 0.11380(13) 0.66586(8) 0.25955(14) 0.0309(3) Uani d . 1 . .
    O O8 -0.07111(13) 0.66571(8) 0.09307(13) 0.0281(3) Uani d . 1 . .
    H H8A -0.0768 0.7108 0.1179 0.042 Uiso calc R 1 . .
    O O3 0.15754(12) 0.29677(8) 0.60630(12) 0.0246(3) Uani d . 1 . .
    O O5 0.36018(14) 0.04804(9) 0.27771(16) 0.0341(3) Uani d . 1 . .
    O O4' 0.33614(12) 0.44634(7) 0.94502(12) 0.0201(3) Uani d . 1 . .
    O O3' 0.34121(12) 0.36271(7) 1.09451(11) 0.0196(3) Uani d . 1 . .
    O O2' 0.58986(12) 0.23688(7) 0.49500(12) 0.0196(3) Uani d . 1 . .
    O O1' 0.62849(12) 0.33263(8) 0.69732(12) 0.0220(3) Uani d . 1 . .
    O O8' 0.61511(12) 0.00106(7) 0.76991(13) 0.0221(3) Uani d . 1 . .
    H H8' 0.6248 -0.0429 0.8036 0.033 Uiso calc R 1 . .
    O O6' 0.45406(13) 0.33889(8) 0.41371(13) 0.0287(3) Uani d . 1 . .
    O O7' 0.42832(12) -0.00338(7) 0.79601(14) 0.0253(3) Uani d . 1 . .
    O O5' 0.12409(13) 0.60011(8) 0.65291(13) 0.0253(3) Uani d . 1 . .
    C C17' 0.35561(16) 0.37244(10) 0.99497(17) 0.0173(4) Uani d . 1 . .
    C C9' 0.47726(16) 0.33266(10) 0.85748(16) 0.0166(4) Uani d . 1 . .
    C C3' 0.55835(18) 0.13668(10) 0.63141(18) 0.0183(4) Uani d . 1 . .
    H H3'1 0.6498 0.1341 0.6789 0.022 Uiso calc R 1 . .
    H H3'2 0.5364 0.0977 0.5638 0.022 Uiso calc R 1 . .
    C C21' 0.54660(18) 0.30114(11) 0.41882(17) 0.0211(4) Uani d . 1 . .
    C C1' 0.55327(16) 0.27937(10) 0.68357(16) 0.0165(3) Uani d . 1 . .
    C C13' 0.30056(17) 0.53252(10) 0.76765(17) 0.0184(4) Uani d . 1 . .
    C C16' 0.17621(19) 0.54538(11) 0.74745(19) 0.0232(4) Uani d . 1 . .
    H H16' 0.1320 0.5205 0.7917 0.028 Uiso calc R 1 . .
    C C14' 0.32831(18) 0.58268(11) 0.67923(19) 0.0233(4) Uani d . 1 . .
    H H14' 0.4063 0.5874 0.6695 0.028 Uiso calc R 1 . .
    C C12' 0.39011(17) 0.47249(11) 0.85204(17) 0.0185(4) Uani d . 1 . .
    H H12' 0.4720 0.4988 0.8979 0.022 Uiso calc R 1 . .
    C C4' 0.48608(17) 0.11855(10) 0.71910(17) 0.0180(4) Uani d . 1 . .
    H H4' 0.3949 0.1247 0.6677 0.022 Uiso calc R 1 . .
    C C11' 0.41363(17) 0.40455(10) 0.77524(17) 0.0175(4) Uani d . 1 . .
    H H11C 0.4677 0.4233 0.7318 0.021 Uiso calc R 1 . .
    H H11D 0.3327 0.3881 0.7114 0.021 Uiso calc R 1 . .
    C C5' 0.51693(16) 0.17822(10) 0.83185(17) 0.0170(4) Uani d . 1 . .
    C C15' 0.22000(19) 0.62152(11) 0.61333(19) 0.0241(4) Uani d . 1 . .
    H H15' 0.2113 0.6581 0.5493 0.029 Uiso calc R 1 . .
    C C6' 0.42909(18) 0.16156(11) 0.90570(18) 0.0210(4) Uani d . 1 . .
    H H6'1 0.3432 0.1515 0.8453 0.025 Uiso calc R 1 . .
    H H6'2 0.4585 0.1136 0.9555 0.025 Uiso calc R 1 . .
    C C10' 0.48050(16) 0.26283(10) 0.76984(16) 0.0160(4) Uani d . 1 . .
    H H10' 0.3914 0.2571 0.7116 0.019 Uiso calc R 1 . .
    C C22' 0.62893(19) 0.31710(12) 0.34423(19) 0.0250(4) Uani d . 1 . .
    H H22D 0.5924 0.3596 0.2853 0.037 Uiso calc R 1 . .
    H H22E 0.6341 0.2700 0.2987 0.037 Uiso calc R 1 . .
    H H22F 0.7131 0.3320 0.4008 0.037 Uiso calc R 1 . .
    C C8' 0.38328(17) 0.30620(10) 0.91970(17) 0.0179(4) Uani d . 1 . .
    H H8'1 0.3022 0.2948 0.8499 0.021 Uiso calc R 1 . .
    C C19' 0.65936(17) 0.17049(12) 0.92042(18) 0.0225(4) Uani d . 1 . .
    H H19D 0.6715 0.1930 1.0017 0.034 Uiso calc R 1 . .
    H H19E 0.7117 0.1984 0.8841 0.034 Uiso calc R 1 . .
    H H19F 0.6831 0.1153 0.9304 0.034 Uiso calc R 1 . .
    C C18' 0.50473(17) 0.03240(11) 0.76516(17) 0.0183(4) Uani d . 1 . .
    C C7' 0.42364(19) 0.22877(11) 0.99402(18) 0.0223(4) Uani d . 1 . .
    H H7'1 0.3630 0.2153 1.0329 0.027 Uiso calc R 1 . .
    H H7'2 0.5070 0.2355 1.0609 0.027 Uiso calc R 1 . .
    C C20' 0.60724(17) 0.35762(11) 0.95727(18) 0.0213(4) Uani d . 1 . .
    H H20D 0.5946 0.3991 1.0095 0.032 Uiso calc R 1 . .
    H H20E 0.6615 0.3767 0.9155 0.032 Uiso calc R 1 . .
    H H20F 0.6467 0.3126 1.0091 0.032 Uiso calc R 1 . .
loop_
    _atom_site_aniso_label
    _atom_site_aniso_U_11
    _atom_site_aniso_U_22
    _atom_site_aniso_U_33
    _atom_site_aniso_U_12
    _atom_site_aniso_U_13
    _atom_site_aniso_U_23
    C17 0.0127(8) 0.0244(9) 0.0235(10) 0.0000(7) 0.0056(7) -0.0009(8)
    C21 0.0201(9) 0.0183(9) 0.0200(9) -0.0027(7) 0.0112(7) 0.0016(8)
    C10 0.0137(8) 0.0179(9) 0.0200(9) -0.0004(7) 0.0066(7) -0.0011(7)
    C2 0.0213(9) 0.0199(9) 0.0175(9) 0.0011(7) 0.0057(7) -0.0005(8)
    C13 0.0174(9) 0.0194(9) 0.0232(10) -0.0038(7) 0.0046(7) -0.0038(8)
    C3 0.0238(9) 0.0183(9) 0.0231(9) 0.0012(7) 0.0092(7) 0.0023(8)
    C2' 0.0171(9) 0.0194(9) 0.0201(9) 0.0009(7) 0.0086(7) 0.0024(8)
    C7 0.0256(10) 0.0236(9) 0.0198(10) 0.0015(8) 0.0084(8) -0.0037(8)
    C1 0.0154(9) 0.0159(9) 0.0252(10) 0.0032(7) 0.0092(7) -0.0010(8)
    C14 0.0279(10) 0.0199(9) 0.0272(10) -0.0013(8) 0.0070(8) -0.0010(8)
    C6 0.0223(9) 0.0205(9) 0.0222(9) -0.0002(7) 0.0069(7) -0.0053(8)
    C20 0.0180(9) 0.0213(9) 0.0210(9) -0.0006(7) 0.0074(7) 0.0021(8)
    C12 0.0188(9) 0.0201(9) 0.0197(9) -0.0014(7) 0.0062(7) -0.0015(7)
    C5 0.0172(9) 0.0176(9) 0.0215(9) 0.0008(7) 0.0070(7) -0.0022(8)
    C8 0.0170(9) 0.0217(9) 0.0193(9) -0.0005(7) 0.0064(7) 0.0009(8)
    C22 0.0222(9) 0.0272(10) 0.0217(9) -0.0007(8) 0.0108(7) 0.0002(8)
    C9 0.0167(8) 0.0181(9) 0.0190(9) -0.0011(7) 0.0076(7) -0.0012(8)
    C16 0.0296(11) 0.0256(10) 0.0369(12) 0.0056(8) 0.0160(9) 0.0047(9)
    C11 0.0165(8) 0.0203(9) 0.0188(9) -0.0008(7) 0.0071(7) -0.0023(7)
    C18 0.0200(10) 0.0205(9) 0.0285(11) -0.0002(7) 0.0101(8) 0.0022(8)
    C19 0.0185(9) 0.0209(9) 0.0286(10) 0.0019(7) 0.0111(8) -0.0006(8)
    C4 0.0160(9) 0.0183(9) 0.0264(10) -0.0006(7) 0.0082(7) -0.0015(8)
    C15 0.0293(11) 0.0166(9) 0.0384(12) 0.0013(8) 0.0074(9) -0.0012(9)
    O6 0.0187(6) 0.0196(6) 0.0267(7) 0.0009(5) 0.0083(5) 0.0008(6)
    O2 0.0253(7) 0.0201(6) 0.0174(7) 0.0037(5) 0.0069(5) 0.0017(5)
    O4 0.0267(7) 0.0221(7) 0.0199(7) 0.0041(5) 0.0087(5) 0.0027(6)
    O1 0.0206(6) 0.0242(7) 0.0212(7) -0.0027(5) 0.0069(5) -0.0010(6)
    O7 0.0258(7) 0.0225(7) 0.0362(8) -0.0001(6) 0.0021(6) -0.0070(7)
    O8 0.0260(7) 0.0161(6) 0.0354(8) 0.0042(5) 0.0039(6) -0.0037(6)
    O3 0.0232(7) 0.0309(7) 0.0199(7) 0.0024(5) 0.0084(5) 0.0012(6)
    O5 0.0321(8) 0.0276(8) 0.0475(9) 0.0056(6) 0.0203(7) -0.0017(7)
    O4' 0.0247(7) 0.0172(6) 0.0204(7) 0.0027(5) 0.0107(5) 0.0005(5)
    O3' 0.0228(7) 0.0198(6) 0.0177(6) -0.0008(5) 0.0092(5) -0.0016(5)
    O2' 0.0233(7) 0.0178(6) 0.0203(7) 0.0031(5) 0.0112(5) 0.0027(5)
    O1' 0.0227(6) 0.0178(6) 0.0292(7) -0.0028(5) 0.0139(6) -0.0011(6)
    O8' 0.0239(7) 0.0146(6) 0.0318(7) 0.0032(5) 0.0149(6) 0.0057(6)
    O6' 0.0266(7) 0.0284(7) 0.0334(8) 0.0101(6) 0.0138(6) 0.0108(6)
    O7' 0.0249(7) 0.0172(6) 0.0395(8) -0.0016(5) 0.0184(6) 0.0005(6)
    O5' 0.0257(7) 0.0217(7) 0.0292(7) 0.0066(5) 0.0111(6) 0.0031(6)
    C17' 0.0132(8) 0.0174(9) 0.0187(9) -0.0002(6) 0.0030(7) -0.0002(8)
    C9' 0.0165(8) 0.0155(8) 0.0183(9) -0.0014(7) 0.0071(7) -0.0020(7)
    C3' 0.0212(9) 0.0148(8) 0.0200(9) 0.0003(7) 0.0088(7) -0.0021(7)
    C21' 0.0239(9) 0.0187(9) 0.0183(9) 0.0005(7) 0.0051(7) 0.0000(7)
    C1' 0.0151(8) 0.0146(8) 0.0190(9) 0.0037(7) 0.0055(7) 0.0043(7)
    C13' 0.0243(10) 0.0122(8) 0.0193(9) -0.0006(7) 0.0088(7) -0.0045(7)
    C16' 0.0292(10) 0.0191(9) 0.0250(10) 0.0042(8) 0.0145(8) 0.0033(8)
    C14' 0.0247(10) 0.0189(9) 0.0287(11) -0.0008(8) 0.0126(8) 0.0007(8)
    C12' 0.0179(9) 0.0170(9) 0.0207(9) -0.0030(7) 0.0075(7) -0.0018(7)
    C4' 0.0158(9) 0.0162(9) 0.0225(9) -0.0004(7) 0.0079(7) 0.0010(8)
    C11' 0.0192(9) 0.0163(8) 0.0193(9) -0.0012(7) 0.0096(7) -0.0006(7)
    C5' 0.0180(9) 0.0141(8) 0.0187(9) 0.0006(7) 0.0069(7) 0.0005(7)
    C15' 0.0329(11) 0.0156(9) 0.0261(10) -0.0005(8) 0.0138(8) 0.0015(8)
    C6' 0.0273(10) 0.0149(8) 0.0230(9) 0.0016(7) 0.0121(8) 0.0030(8)
    C10' 0.0135(8) 0.0154(9) 0.0180(9) 0.0003(6) 0.0045(7) 0.0007(7)
    C22' 0.0278(10) 0.0249(10) 0.0232(10) 0.0016(8) 0.0108(8) 0.0059(8)
    C8' 0.0172(8) 0.0178(9) 0.0194(9) -0.0003(7) 0.0077(7) -0.0008(7)
    C19' 0.0233(10) 0.0189(9) 0.0219(10) 0.0037(7) 0.0045(7) -0.0004(8)
    C18' 0.0212(9) 0.0154(9) 0.0187(9) -0.0017(7) 0.0079(7) -0.0035(7)
    C7' 0.0275(10) 0.0196(9) 0.0227(10) 0.0035(7) 0.0128(8) 0.0017(8)
    C20' 0.0198(9) 0.0190(9) 0.0242(10) -0.0003(7) 0.0070(7) -0.0041(8)
_geom_special_details
;
All e.s.d.'s (except the e.s.d. in the dihedral angle between two l.s. planes)
are estimated using the full covariance matrix. The cell e.s.d.'s are taken
into account individually in the estimation of e.s.d.'s in distances, angles
and torsion angles; correlations between e.s.d.'s in cell parameters are only
used when they are defined by crystal symmetry. An approximate (isotropic)
treatment of cell e.s.d.'s is used for estimating e.s.d.'s involving l.s.
planes.
;
loop_
    _geom_bond_atom_site_label_1
    _geom_bond_atom_site_label_2
    _geom_bond_site_symmetry_2
    _geom_bond_distance
    _geom_bond_publ_flag
    C17 O3 . 1.208(2) ?
    C17 O4 . 1.349(2) ?
    C17 C8 . 1.512(3) ?
    C21 O6 . 1.213(2) ?
    C21 O2 . 1.348(2) ?
    C21 C22 . 1.488(3) ?
    C10 C1 . 1.504(3) ?
    C10 C9 . 1.546(3) ?
    C10 C5 . 1.582(2) ?
    C10 H10 . 0.980 ?
    C2 O2 . 1.440(2) ?
    C2 C1 . 1.523(3) ?
    C2 C3 . 1.525(3) ?
    C2 H2 . 0.980 ?
    C13 C16 . 1.345(3) ?
    C13 C14 . 1.431(3) ?
    C13 C12 . 1.495(3) ?
    C3 C4 . 1.536(3) ?
    C3 H3A . 0.970 ?
    C3 H3B . 0.970 ?
    C2' O2' . 1.434(2) ?
    C2' C1' . 1.517(3) ?
    C2' C3' . 1.526(2) ?
    C2' H2' . 0.980 ?
    C7 C6 . 1.527(3) ?
    C7 C8 . 1.527(3) ?
    C7 H7A . 0.970 ?
    C7 H7B . 0.970 ?
    C1 O1 . 1.206(2) ?
    C14 C15 . 1.337(3) ?
    C14 H14 . 0.930 ?
    C6 C5 . 1.539(2) ?
    C6 H6A . 0.970 ?
    C6 H6B . 0.970 ?
    C20 C9 . 1.543(2) ?
    C20 H20A . 0.960 ?
    C20 H20B . 0.960 ?
    C20 H20C . 0.960 ?
    C12 O4 . 1.471(2) ?
    C12 C11 . 1.513(3) ?
    C12 H12 . 0.980 ?
    C5 C19 . 1.544(2) ?
    C5 C4 . 1.567(3) ?
    C8 C9 . 1.541(2) ?
    C8 H8 . 0.980 ?
    C22 H22A . 0.960 ?
    C22 H22B . 0.960 ?
    C22 H22C . 0.960 ?
    C9 C11 . 1.546(2) ?
    C16 O5 . 1.366(3) ?
    C16 H16 . 0.930 ?
    C11 H11A . 0.970 ?
    C11 H11B . 0.970 ?
    C18 O7 . 1.200(2) ?
    C18 O8 . 1.335(2) ?
    C18 C4 . 1.527(3) ?
    C19 H19A . 0.960 ?
    C19 H19B . 0.960 ?
    C19 H19C . 0.960 ?
    C4 H4 . 0.980 ?
    C15 O5 . 1.362(3) ?
    C15 H15 . 0.930 ?
    O8 H8A . 0.820 ?
    O4' C17' . 1.349(2) ?
    O4' C12' . 1.471(2) ?
    O3' C17' . 1.214(2) ?
    O2' C21' . 1.356(2) ?
    O1' C1' . 1.202(2) ?
    O8' C18' . 1.334(2) ?
    O8' H8' . 0.820 ?
    O6' C21' . 1.204(2) ?
    O7' C18' . 1.205(2) ?
    O5' C15' . 1.366(2) ?
    O5' C16' . 1.370(2) ?
    C17' C8' . 1.506(2) ?
    C9' C11' . 1.532(2) ?
    C9' C20' . 1.539(2) ?
    C9' C8' . 1.543(2) ?
    C9' C10' . 1.549(2) ?
    C3' C4' . 1.536(2) ?
    C3' H3'1 . 0.970 ?
    C3' H3'2 . 0.970 ?
    C21' C22' . 1.497(3) ?
    C1' C10' . 1.522(2) ?
    C13' C16' . 1.351(3) ?
    C13' C14' . 1.434(3) ?
    C13' C12' . 1.495(3) ?
    C16' H16' . 0.930 ?
    C14' C15' . 1.340(3) ?
    C14' H14' . 0.930 ?
    C12' C11' . 1.520(2) ?
    C12' H12' . 0.980 ?
    C4' C18' . 1.527(2) ?
    C4' C5' . 1.561(3) ?
    C4' H4' . 0.980 ?
    C11' H11C . 0.970 ?
    C11' H11D . 0.970 ?
    C5' C6' . 1.545(2) ?
    C5' C19' . 1.550(2) ?
    C5' C10' . 1.572(2) ?
    C15' H15' . 0.930 ?
    C6' C7' . 1.528(3) ?
    C6' H6'1 . 0.970 ?
    C6' H6'2 . 0.970 ?
    C10' H10' . 0.980 ?
    C22' H22D . 0.960 ?
    C22' H22E . 0.960 ?
    C22' H22F . 0.960 ?
    C8' C7' . 1.525(2) ?
    C8' H8'1 . 0.980 ?
    C19' H19D . 0.960 ?
    C19' H19E . 0.960 ?
    C19' H19F . 0.960 ?
    C7' H7'1 . 0.970 ?
    C7' H7'2 . 0.970 ?
    C20' H20D . 0.960 ?
    C20' H20E . 0.960 ?
    C20' H20F . 0.960 ?
loop_
    _geom_angle_atom_site_label_1
    _geom_angle_atom_site_label_2
    _geom_angle_atom_site_label_3
    _geom_angle_site_symmetry_1
    _geom_angle_site_symmetry_3
    _geom_angle
    _geom_angle_publ_flag
    O3 C17 O4 . . 117.51(17) ?
    O3 C17 C8 . . 123.97(17) ?
    O4 C17 C8 . . 118.25(15) ?
    O6 C21 O2 . . 121.98(16) ?
    O6 C21 C22 . . 126.11(17) ?
    O2 C21 C22 . . 111.91(16) ?
    C1 C10 C9 . . 115.10(15) ?
    C1 C10 C5 . . 108.90(14) ?
    C9 C10 C5 . . 117.10(15) ?
    C1 C10 H10 . . 104.8 ?
    C9 C10 H10 . . 104.8 ?
    C5 C10 H10 . . 104.8 ?
    O2 C2 C1 . . 110.60(14) ?
    O2 C2 C3 . . 107.88(15) ?
    C1 C2 C3 . . 110.20(15) ?
    O2 C2 H2 . . 109.4 ?
    C1 C2 H2 . . 109.4 ?
    C3 C2 H2 . . 109.4 ?
    C16 C13 C14 . . 105.66(17) ?
    C16 C13 C12 . . 128.21(18) ?
    C14 C13 C12 . . 126.05(17) ?
    C2 C3 C4 . . 109.27(15) ?
    C2 C3 H3A . . 109.8 ?
    C4 C3 H3A . . 109.8 ?
    C2 C3 H3B . . 109.8 ?
    C4 C3 H3B . . 109.8 ?
    H3A C3 H3B . . 108.3 ?
    O2' C2' C1' . . 111.40(14) ?
    O2' C2' C3' . . 108.58(14) ?
    C1' C2' C3' . . 108.88(15) ?
    O2' C2' H2' . . 109.3 ?
    C1' C2' H2' . . 109.3 ?
    C3' C2' H2' . . 109.3 ?
    C6 C7 C8 . . 109.98(15) ?
    C6 C7 H7A . . 109.7 ?
    C8 C7 H7A . . 109.7 ?
    C6 C7 H7B . . 109.7 ?
    C8 C7 H7B . . 109.7 ?
    H7A C7 H7B . . 108.2 ?
    O1 C1 C10 . . 125.78(17) ?
    O1 C1 C2 . . 122.15(17) ?
    C10 C1 C2 . . 112.04(15) ?
    C15 C14 C13 . . 106.63(18) ?
    C15 C14 H14 . . 126.7 ?
    C13 C14 H14 . . 126.7 ?
    C7 C6 C5 . . 113.95(15) ?
    C7 C6 H6A . . 108.8 ?
    C5 C6 H6A . . 108.8 ?
    C7 C6 H6B . . 108.8 ?
    C5 C6 H6B . . 108.8 ?
    H6A C6 H6B . . 107.7 ?
    C9 C20 H20A . . 109.5 ?
    C9 C20 H20B . . 109.5 ?
    H20A C20 H20B . . 109.5 ?
    C9 C20 H20C . . 109.5 ?
    H20A C20 H20C . . 109.5 ?
    H20B C20 H20C . . 109.5 ?
    O4 C12 C13 . . 105.53(14) ?
    O4 C12 C11 . . 113.56(14) ?
    C13 C12 C11 . . 115.33(15) ?
    O4 C12 H12 . . 107.3 ?
    C13 C12 H12 . . 107.3 ?
    C11 C12 H12 . . 107.3 ?
    C6 C5 C19 . . 110.08(14) ?
    C6 C5 C4 . . 109.75(15) ?
    C19 C5 C4 . . 109.75(15) ?
    C6 C5 C10 . . 108.25(14) ?
    C19 C5 C10 . . 113.76(14) ?
    C4 C5 C10 . . 105.10(14) ?
    C17 C8 C7 . . 113.59(15) ?
    C17 C8 C9 . . 112.03(15) ?
    C7 C8 C9 . . 112.36(15) ?
    C17 C8 H8 . . 106.1 ?
    C7 C8 H8 . . 106.1 ?
    C9 C8 H8 . . 106.1 ?
    C21 C22 H22A . . 109.5 ?
    C21 C22 H22B . . 109.5 ?
    H22A C22 H22B . . 109.5 ?
    C21 C22 H22C . . 109.5 ?
    H22A C22 H22C . . 109.5 ?
    H22B C22 H22C . . 109.5 ?
    C8 C9 C20 . . 111.05(14) ?
    C8 C9 C10 . . 106.71(14) ?
    C20 C9 C10 . . 114.89(14) ?
    C8 C9 C11 . . 105.14(14) ?
    C20 C9 C11 . . 109.83(15) ?
    C10 C9 C11 . . 108.72(14) ?
    C13 C16 O5 . . 110.99(19) ?
    C13 C16 H16 . . 124.5 ?
    O5 C16 H16 . . 124.5 ?
    C12 C11 C9 . . 110.38(15) ?
    C12 C11 H11A . . 109.6 ?
    C9 C11 H11A . . 109.6 ?
    C12 C11 H11B . . 109.6 ?
    C9 C11 H11B . . 109.6 ?
    H11A C11 H11B . . 108.1 ?
    O7 C18 O8 . . 123.35(18) ?
    O7 C18 C4 . . 122.76(17) ?
    O8 C18 C4 . . 113.89(16) ?
    C5 C19 H19A . . 109.5 ?
    C5 C19 H19B . . 109.5 ?
    H19A C19 H19B . . 109.5 ?
    C5 C19 H19C . . 109.5 ?
    H19A C19 H19C . . 109.5 ?
    H19B C19 H19C . . 109.5 ?
    C18 C4 C3 . . 112.41(16) ?
    C18 C4 C5 . . 111.84(15) ?
    C3 C4 C5 . . 112.27(15) ?
    C18 C4 H4 . . 106.6 ?
    C3 C4 H4 . . 106.6 ?
    C5 C4 H4 . . 106.6 ?
    C14 C15 O5 . . 110.86(18) ?
    C14 C15 H15 . . 124.6 ?
    O5 C15 H15 . . 124.6 ?
    C21 O2 C2 . . 114.88(14) ?
    C17 O4 C12 . . 122.60(14) ?
    C18 O8 H8A . . 109.5 ?
    C15 O5 C16 . . 105.86(16) ?
    C17' O4' C12' . . 122.14(14) ?
    C21' O2' C2' . . 114.68(14) ?
    C18' O8' H8' . . 109.5 ?
    C15' O5' C16' . . 106.00(14) ?
    O3' C17' O4' . . 117.37(16) ?
    O3' C17' C8' . . 124.00(16) ?
    O4' C17' C8' . . 118.44(15) ?
    C11' C9' C20' . . 109.58(14) ?
    C11' C9' C8' . . 105.19(14) ?
    C20' C9' C8' . . 111.58(14) ?
    C11' C9' C10' . . 108.80(14) ?
    C20' C9' C10' . . 115.87(14) ?
    C8' C9' C10' . . 105.21(14) ?
    C2' C3' C4' . . 108.73(14) ?
    C2' C3' H3'1 . . 109.9 ?
    C4' C3' H3'1 . . 109.9 ?
    C2' C3' H3'2 . . 109.9 ?
    C4' C3' H3'2 . . 109.9 ?
    H3'1 C3' H3'2 . . 108.3 ?
    O6' C21' O2' . . 123.28(17) ?
    O6' C21' C22' . . 126.00(17) ?
    O2' C21' C22' . . 110.72(16) ?
    O1' C1' C2' . . 122.59(16) ?
    O1' C1' C10' . . 125.18(16) ?
    C2' C1' C10' . . 112.22(14) ?
    C16' C13' C14' . . 105.75(16) ?
    C16' C13' C12' . . 128.77(17) ?
    C14' C13' C12' . . 125.13(16) ?
    C13' C16' O5' . . 110.76(16) ?
    C13' C16' H16' . . 124.6 ?
    O5' C16' H16' . . 124.6 ?
    C15' C14' C13' . . 106.67(17) ?
    C15' C14' H14' . . 126.7 ?
    C13' C14' H14' . . 126.7 ?
    O4' C12' C13' . . 107.57(14) ?
    O4' C12' C11' . . 113.40(14) ?
    C13' C12' C11' . . 111.01(15) ?
    O4' C12' H12' . . 108.2 ?
    C13' C12' H12' . . 108.2 ?
    C11' C12' H12' . . 108.2 ?
    C18' C4' C3' . . 111.86(14) ?
    C18' C4' C5' . . 111.53(15) ?
    C3' C4' C5' . . 113.38(14) ?
    C18' C4' H4' . . 106.5 ?
    C3' C4' H4' . . 106.5 ?
    C5' C4' H4' . . 106.5 ?
    C12' C11' C9' . . 112.55(14) ?
    C12' C11' H11C . . 109.1 ?
    C9' C11' H11C . . 109.1 ?
    C12' C11' H11D . . 109.1 ?
    C9' C11' H11D . . 109.1 ?
    H11C C11' H11D . . 107.8 ?
    C6' C5' C19' . . 110.49(15) ?
    C6' C5' C4' . . 109.82(14) ?
    C19' C5' C4' . . 109.82(14) ?
    C6' C5' C10' . . 107.14(14) ?
    C19' C5' C10' . . 113.65(14) ?
    C4' C5' C10' . . 105.75(14) ?
    C14' C15' O5' . . 110.82(17) ?
    C14' C15' H15' . . 124.6 ?
    O5' C15' H15' . . 124.6 ?
    C7' C6' C5' . . 114.53(15) ?
    C7' C6' H6'1 . . 108.6 ?
    C5' C6' H6'1 . . 108.6 ?
    C7' C6' H6'2 . . 108.6 ?
    C5' C6' H6'2 . . 108.6 ?
    H6'1 C6' H6'2 . . 107.6 ?
    C1' C10' C9' . . 115.14(14) ?
    C1' C10' C5' . . 109.95(14) ?
    C9' C10' C5' . . 117.47(14) ?
    C1' C10' H10' . . 104.2 ?
    C9' C10' H10' . . 104.2 ?
    C5' C10' H10' . . 104.2 ?
    C21' C22' H22D . . 109.5 ?
    C21' C22' H22E . . 109.5 ?
    H22D C22' H22E . . 109.5 ?
    C21' C22' H22F . . 109.5 ?
    H22D C22' H22F . . 109.5 ?
    H22E C22' H22F . . 109.5 ?
    C17' C8' C7' . . 113.41(14) ?
    C17' C8' C9' . . 111.80(14) ?
    C7' C8' C9' . . 112.71(15) ?
    C17' C8' H8'1 . . 106.1 ?
    C7' C8' H8'1 . . 106.1 ?
    C9' C8' H8'1 . . 106.1 ?
    C5' C19' H19D . . 109.5 ?
    C5' C19' H19E . . 109.5 ?
    H19D C19' H19E . . 109.5 ?
    C5' C19' H19F . . 109.5 ?
    H19D C19' H19F . . 109.5 ?
    H19E C19' H19F . . 109.5 ?
    O7' C18' O8' . . 123.29(17) ?
    O7' C18' C4' . . 123.43(16) ?
    O8' C18' C4' . . 113.26(15) ?
    C8' C7' C6' . . 110.04(15) ?
    C8' C7' H7'1 . . 109.7 ?
    C6' C7' H7'1 . . 109.7 ?
    C8' C7' H7'2 . . 109.7 ?
    C6' C7' H7'2 . . 109.7 ?
    H7'1 C7' H7'2 . . 108.2 ?
    C9' C20' H20D . . 109.5 ?
    C9' C20' H20E . . 109.5 ?
    H20D C20' H20E . . 109.5 ?
    C9' C20' H20F . . 109.5 ?
    H20D C20' H20F . . 109.5 ?
    H20E C20' H20F . . 109.5 ?
loop_
    _geom_hbond_atom_site_label_D
    _geom_hbond_atom_site_label_H
    _geom_hbond_atom_site_label_A
    _geom_hbond_site_symmetry_A
    _geom_hbond_distance_DH
    _geom_hbond_distance_HA
    _geom_hbond_distance_DA
    _geom_hbond_angle_DHA
    O8 H8A O6 2 0.82 1.92 2.7264(18) 167.8
    O8' H8' O3' 2_647 0.82 1.92 2.7308(17) 171.5
data_global
_journal_date_recd_electronic     2008-12-18
_journal_date_accepted     2009-01-15
_journal_name_full     'Acta Crystallographica, Section E'
_journal_year     2009
_journal_volume     65
_journal_issue      3
_journal_page_first     o471
_journal_page_last     o472
_journal_paper_category     QO
_journal_coeditor_code     BI2338
_publ_contact_author_name     'Mitchell A. Avery'
_publ_contact_author_address
;
University of Mississippi
Department of Medicinal Chemistry
417 Faser Hall
University, MS 38677
National Center for Natural Products Research,Research Institute of
Pharmaceutical Sciences, School of Pharmacy, University of Mississippi,
University, MS 38677, USA
and
Department of Chemistry and Biochemistry
University of Mississippi
University, MS 38677
;
_publ_contact_author_email     'mavery@olemiss.edu'
_publ_contact_author_fax     '662-915-5638'
_publ_contact_author_phone     '662-915-5879'
_publ_section_title
;\
(2<i>S</i>,4a<i>R</i>,6a<i>R</i>,7<i>R</i>,9<i>S</i>,10a<i>S</i>,10b<i>R</i>)-\
7-Carboxy-2-(3-furyl)-6a,10b-dimethyl-4,10-dioxoperhydrobenzo[<i>f</i>]\
isochromen-9-yl acetate
;
loop_
    _publ_author_name
    _publ_author_footnote
    _publ_author_address
    'Carvalho, Paulo' .
;
Department of Medicinal Chemistry
University of Mississippi
417 Faser Hall
University
MS 38677
USA
;
    'Kutrzeba, Lukasz M.' .
;
Department of Pharmacognosy
School of Pharmacy
University of Mississippi
University
MS 38677
USA
;
    'Zjawiony, Jordan K.' .
;
Department of Pharmacognosy
School of Pharmacy
University of Mississippi
University
MS 38677
USA
and
National Center for Natural Products Research
Research Institute of Pharmaceutical Sciences
School of Pharmacy
University of Mississippi
University
MS 38677
USA
;
    'Avery, Mitchell A.' .
;
Department of Medicinal Chemistry
University of Mississippi
417 Faser Hall
University
MS 38677
USA
and
National Center for Natural Products Research
Research Institute of Pharmaceutical Sciences
School of Pharmacy
University of Mississippi
University
MS 38677
USA
and
Department of Chemistry and Biochemistry
University of Mississippi
University
MS 38677
USA
;
