# Supplementary material for: (2S,4aR,6aR,7R,9S,10aS,10bR)-7-Carb­oxy-2-(3-fur­yl)-6a,10b-dimethyl-4,10-dioxoperhydro­benzo[f]isochromen-9-yl acetate
Source: Acta Crystallogr Sect E Struct Rep Online. 2009 Feb 6;65(Pt 3):o471–2. doi: 10.1107/S1600536809002074 (PMC2968482; doi:10.1107/S1600536809002074)
Supplement: Supplementary file 2 [file e-65-0o471-Isup2.hkl]

# 
# h,k,l, Fc-squared, Fo-squared, sigma(Fo-squared) and status flag 
# 
data_I
_shelx_title ' LKZ_SAA in P2(1)' 
_shelx_refln_list_code          4 
_shelx_F_calc_maximum      167.91 
_exptl_crystal_F_000       888.00 
_reflns_d_resolution_high  0.8219 
 
loop_ 
 _symmetry_equiv_pos_as_xyz 
 'x, y, z' 
 '-x, y+1/2, -z' 
 
_cell_length_a    11.2735 
_cell_length_b    16.8015 
_cell_length_c    11.3765 
_cell_angle_alpha  90.000 
_cell_angle_beta  111.934 
_cell_angle_gamma  90.000 
 
_shelx_F_squared_multiplier     1.000 
 
loop_ 
 _refln_index_h 
 _refln_index_k 
 _refln_index_l 
 _refln_F_squared_calc 
 _refln_F_squared_meas 
 _refln_F_squared_sigma 
 _refln_observed_status 
   2 -19   0      156.87      185.61      9.19 o 
   3 -19   0       24.63       40.70      6.56 o 
   4 -19   0       37.06       42.54      6.30 o 
   0 -18   0      628.27      633.83     19.17 o 
   1 -18   0      215.93      238.31      8.25 o 
   2 -18   0      119.06      141.45      5.66 o 
   3 -18   0       64.93       66.07      4.06 o 
   4 -18   0        9.80       12.38      2.46 o 
   5 -18   0       44.21       44.95      4.16 o 
   1 -17   0       45.98       45.97      5.00 o 
   2 -17   0      116.37      125.22      6.87 o 
   3 -17   0      116.41      114.18      5.93 o 
   4 -17   0       52.67       60.18      3.65 o 
   5 -17   0      459.23      482.46      8.91 o 
   6 -17   0       70.72       75.86      5.00 o 
   0 -16   0      540.01      523.10     12.05 o 
   1 -16   0        7.33       11.07      2.37 o 
   2 -16   0       45.03       47.65      3.52 o 
   3 -16   0      313.93      321.45      8.49 o 
   4 -16   0       97.47      103.04      4.54 o 
   5 -16   0       71.63       76.20      3.43 o 
   6 -16   0       14.96       18.33      1.85 o 
   7 -16   0      187.39      180.98      5.38 o 
   1 -15   0       37.29       42.05      3.31 o 
   2 -15   0      103.76      101.41      5.42 o 
   3 -15   0       36.00       42.65      4.51 o 
   4 -15   0      191.97      204.62      5.33 o 
   5 -15   0      222.09      223.74      6.54 o 
   6 -15   0      374.15      383.29      5.87 o 
   7 -15   0       70.75       75.58      2.96 o 
   8 -15   0      127.33      142.86      6.45 o 
   0 -14   0       11.40       11.12      3.46 o 
   1 -14   0        6.73        7.05      2.24 o 
   2 -14   0       26.61       24.62      2.72 o 
   3 -14   0      492.14      487.43      8.75 o 
   4 -14   0      362.16      348.52      7.36 o 
   5 -14   0      166.69      158.66      4.69 o 
   6 -14   0      101.87      111.11      4.42 o 
   7 -14   0      170.94      182.39      3.98 o 
   8 -14   0      106.95      110.52      3.58 o 
   9 -14   0      178.79      194.30      9.45 o 
   1 -13   0      884.28      865.53     11.92 o 
   2 -13   0       31.29       30.18      2.87 o 
   3 -13   0      320.38      305.05      7.20 o 
   4 -13   0        4.45        5.74      1.98 o 
   5 -13   0     2621.24     2532.39     18.61 o 
   6 -13   0      203.73      195.87      4.58 o 
   7 -13   0      189.53      192.66      4.26 o 
   8 -13   0      217.87      220.94      4.27 o 
   9 -13   0      258.63      257.67      6.69 o 
   0 -12   0       56.80       48.65      4.61 o 
   1 -12   0       83.04       80.35      3.80 o 
   2 -12   0      933.13      946.27     15.23 o 
   3 -12   0       11.99        9.96      2.21 o 
   4 -12   0      785.97      784.28      9.02 o 
   5 -12   0     1410.15     1315.23     11.10 o 
   6 -12   0     2010.09     1930.41     15.18 o 
   7 -12   0       66.22       68.65      3.20 o 
   8 -12   0      167.11      160.18      4.03 o 
   9 -12   0      157.08      169.39      5.56 o 
  10 -12   0       32.56       25.99     10.24 o 
   1 -11   0      171.92      162.28      4.40 o 
   2 -11   0       23.90       20.89      2.23 o 
   3 -11   0        6.72        7.57      1.91 o 
   4 -11   0       12.10        9.52      2.22 o 
   5 -11   0     1069.04     1060.99     10.19 o 
   6 -11   0      458.91      420.76      5.92 o 
   7 -11   0      292.92      284.91      5.05 o 
   8 -11   0      203.89      195.34      4.55 o 
   9 -11   0       79.45       83.32      3.91 o 
  10 -11   0       59.22       73.01      5.29 o 
   0 -10   0     1982.75     2021.92     23.65 o 
   1 -10   0       27.42       28.39      2.20 o 
   2 -10   0      283.15      270.79      5.35 o 
   3 -10   0      543.55      508.73      8.38 o 
   4 -10   0      434.51      428.55      8.91 o 
   5 -10   0       29.24       34.20      2.57 o 
   6 -10   0      253.70      243.39      4.97 o 
   7 -10   0      618.41      593.33      6.84 o 
   8 -10   0      307.77      297.74      5.50 o 
   9 -10   0      300.29      291.14      6.45 o 
  10 -10   0       47.14       50.26      4.22 o 
  11 -10   0        4.16        9.45      7.88 o 
   1  -9   0       49.54       40.61      2.26 o 
   2  -9   0     1013.04     1008.44     10.41 o 
   3  -9   0      142.70      154.04      4.21 o 
   4  -9   0      380.14      385.52      7.50 o 
   5  -9   0      226.45      227.04      4.71 o 
   6  -9   0      670.80      672.30     12.38 o 
   7  -9   0     1103.84     1042.63      8.78 o 
   8  -9   0      863.91      789.09     11.07 o 
   9  -9   0      295.39      313.38      6.90 o 
  10  -9   0      131.87      124.73      7.22 o 
  11  -9   0       23.09       34.01      6.12 o 
   0  -8   0       29.41       36.08      2.67 o 
   1  -8   0     1970.71     1984.52     14.44 o 
   2  -8   0        6.07        4.54      1.23 o 
   3  -8   0       10.27        9.73      1.59 o 
   4  -8   0      485.80      488.93      7.47 o 
   5  -8   0      638.60      602.84      7.80 o 
   6  -8   0        6.45       10.95      1.91 o 
   7  -8   0      611.60      578.67      7.29 o 
   8  -8   0      356.55      333.05      5.60 o 
   9  -8   0      368.20      356.74      7.06 o 
  10  -8   0      348.19      356.91     10.26 o 
  11  -8   0      116.12      135.37      7.47 o 
   1  -7   0       75.20       84.31      3.21 o 
   2  -7   0       42.98       47.79      2.29 o 
   3  -7   0      190.86      203.69      4.33 o 
   4  -7   0       19.80       29.90      2.86 o 
   5  -7   0      210.10      200.22      6.00 o 
   6  -7   0      209.07      196.44      5.16 o 
   7  -7   0       47.12       52.47      2.88 o 
   8  -7   0      196.79      181.77      4.76 o 
   9  -7   0      155.69      157.64      5.97 o 
  10  -7   0      165.78      157.44      6.69 o 
  11  -7   0       15.21       16.05      4.46 o 
   0  -6   0    11228.02    11059.39     92.37 o 
   1  -6   0      106.09      106.87      3.20 o 
   2  -6   0     1117.53     1095.47     23.50 o 
   3  -6   0      516.73      530.97      7.14 o 
   4  -6   0     1701.86     1729.79     14.42 o 
   5  -6   0      261.63      267.91      6.58 o 
   6  -6   0      587.29      577.39      9.52 o 
   7  -6   0      351.72      352.99      9.13 o 
   8  -6   0       96.84      101.74      4.03 o 
   9  -6   0       25.05       29.50      3.48 o 
  10  -6   0       67.29       73.82      9.52 o 
  11  -6   0      323.70      321.63     11.37 o 
   1  -5   0     1341.17     1221.20     21.91 o 
   2  -5   0       30.08       35.66      2.75 o 
   3  -5   0      975.32     1001.12     11.81 o 
   4  -5   0       39.60       30.80      2.44 o 
   5  -5   0     1124.62     1194.20     15.61 o 
   6  -5   0      208.23      217.72      8.49 o 
   7  -5   0      686.36      667.96     10.77 o 
   8  -5   0      138.30      130.00      5.10 o 
   9  -5   0      239.79      237.76      6.50 o 
  10  -5   0      398.55      377.63     17.08 o 
  11  -5   0      650.39      699.49     16.03 o 
  12  -5   0      450.78      419.05     32.30 o 
   0  -4   0     6182.82     6339.90    119.99 o 
   1  -4   0     1404.37     1330.79     17.66 o 
   2  -4   0      241.29      281.47      5.19 o 
   3  -4   0     1486.03     1411.40     16.05 o 
   4  -4   0      645.67      610.40      9.09 o 
   5  -4   0      698.60      715.20     12.35 o 
   6  -4   0       57.25       39.35      4.46 o 
   7  -4   0      798.46      803.43     18.51 o 
   8  -4   0       92.73       93.99      5.13 o 
   9  -4   0      340.42      326.09      7.89 o 
  10  -4   0       53.19       51.34      5.47 o 
  11  -4   0      313.59      310.91     11.33 o 
  12  -4   0       64.72       66.85      4.96 o 
   1  -3   0       20.45       17.54      2.21 o 
   2  -3   0     8504.35     8178.79     89.20 o 
   3  -3   0      337.22      293.43      6.30 o 
   4  -3   0      861.92      924.52     13.18 o 
   5  -3   0      487.77      510.69     15.50 o 
   6  -3   0     1057.75     1100.59     21.60 o 
   7  -3   0      650.05      581.42     15.51 o 
   8  -3   0      703.07      690.08     11.55 o 
   9  -3   0      687.23      648.30     12.81 o 
  10  -3   0      395.52      374.09      9.00 o 
  11  -3   0      136.44      144.14      8.54 o 
  12  -3   0       12.49       15.34      3.29 o 
   0  -2   0     3880.31     3645.38     40.48 o 
   1  -2   0     3377.38     3132.54     29.99 o 
   2  -2   0     6001.06     5916.12    158.33 o 
   3  -2   0    12982.82    13402.58    138.03 o 
   4  -2   0     2939.83     3125.71     28.16 o 
   5  -2   0      887.82      998.24     22.03 o 
   6  -2   0      279.32      305.20     11.95 o 
   7  -2   0      122.29      110.76      7.88 o 
   8  -2   0       60.02       64.65      6.25 o 
   9  -2   0       60.37       53.36      4.34 o 
  10  -2   0       85.94       78.42      4.97 o 
  11  -2   0      348.58      359.91     11.66 o 
  12  -2   0       11.16        8.38      5.53 o 
   1  -1   0     3734.66     3550.89     87.57 o 
   2  -1   0     1545.18     1526.73     20.56 o 
   3  -1   0     1735.15     1751.14     19.53 o 
   4  -1   0      701.09      775.81     15.92 o 
   5  -1   0      464.05      435.86     18.12 o 
   6  -1   0       45.81       41.86      7.75 o 
   7  -1   0      604.43      552.33     12.26 o 
   8  -1   0      177.74      171.70      7.55 o 
   9  -1   0       37.33       32.74      3.65 o 
  10  -1   0       41.45       36.52      4.84 o 
  11  -1   0      297.89      326.05     15.21 o 
  12  -1   0      309.75      345.72     35.05 o 
   1   0   0       53.65       66.84      2.41 o 
   2   0   0    28194.10    26124.65    207.07 o 
   3   0   0      552.90      538.92      9.11 o 
   4   0   0     9554.52     9766.42     91.71 o 
   5   0   0      126.54      156.75     11.55 o 
   6   0   0      117.13      137.69      5.21 o 
   7   0   0      273.23      273.99      8.47 o 
   8   0   0       74.03       62.20      9.66 o 
   9   0   0        2.69        0.46      2.27 o 
  10   0   0       89.01       85.97      5.18 o 
  11   0   0       13.38       15.30      4.30 o 
  12   0   0       45.88       56.18      5.77 o 
   1   1   0     3737.46     3564.38     36.08 o 
   2   1   0     1547.32     1490.13     25.39 o 
   3   1   0     1727.86     1749.66     16.56 o 
   4   1   0      700.54      792.45     12.88 o 
   5   1   0      459.44      426.72     14.31 o 
   6   1   0       44.06       39.08      3.04 o 
   7   1   0      616.56      569.32     12.52 o 
   8   1   0      180.58      181.32      8.60 o 
   9   1   0       36.85       34.53      3.67 o 
  10   1   0       42.98       40.80      3.86 o 
  11   1   0      298.25      311.47     14.30 o 
  12   1   0      308.59      309.85     11.89 o 
   1   2   0     3379.96     3109.98     28.50 o 
   2   2   0     5997.96     5956.33     88.09 o 
   3   2   0    12985.88    13097.85    255.77 o 
   4   2   0     2947.61     3139.06     39.94 o 
   5   2   0      886.25      988.92     18.89 o 
   6   2   0      281.27      309.33      7.12 o 
   7   2   0      121.44      118.24      4.55 o 
   8   2   0       57.61       62.97      5.43 o 
   9   2   0       61.56       55.83      4.00 o 
  10   2   0       83.34       77.84      4.91 o 
  11   2   0      350.82      377.35     11.91 o 
  12   2   0       12.21       10.01      3.58 o 
   1   3   0       19.94       14.86      1.93 o 
   2   3   0     8499.08     8103.32     83.21 o 
   3   3   0      337.91      293.08      7.59 o 
   4   3   0      860.10      924.79     15.10 o 
   5   3   0      488.89      517.02      6.79 o 
   6   3   0     1058.67     1083.33     10.60 o 
   7   3   0      650.47      625.45     11.25 o 
   8   3   0      700.53      702.09     11.86 o 
   9   3   0      689.62      662.12     11.28 o 
  10   3   0      391.09      362.20     10.33 o 
  11   3   0      136.20      151.99      8.05 o 
  12   3   0       13.14        9.76      3.64 o 
   0   4   0     6184.79     6337.27     93.47 o 
   1   4   0     1404.56     1311.72     19.07 o 
   2   4   0      242.72      250.34      6.05 o 
   3   4   0     1483.29     1433.95     18.91 o 
   4   4   0      640.50      615.82     12.65 o 
   5   4   0      690.41      711.30      9.19 o 
   6   4   0       57.59       50.09      3.19 o 
   7   4   0      796.91      805.92     12.51 o 
   8   4   0       91.81       92.40      4.63 o 
   9   4   0      342.85      332.06      7.44 o 
  10   4   0       52.93       46.05      4.80 o 
  11   4   0      311.03      307.41     10.27 o 
  12   4   0       64.26       64.99      4.20 o 
   1   5   0     1339.40     1231.17     29.67 o 
   2   5   0       30.17       39.23      4.22 o 
   3   5   0      980.13      981.66     25.36 o 
   4   5   0       39.45       28.90      2.60 o 
   5   5   0     1122.71     1175.79     10.78 o 
   6   5   0      206.58      228.95      5.34 o 
   7   5   0      685.36      698.40     10.76 o 
   8   5   0      137.04      115.27      8.40 o 
   9   5   0      240.84      233.92      8.56 o 
  10   5   0      400.87      380.53      9.12 o 
  11   5   0      652.86      684.45     14.49 o 
  12   5   0      450.61      473.06      7.01 o 
   0   6   0    11226.53    11217.83    160.69 o 
   1   6   0      105.35      108.96      9.45 o 
   2   6   0     1118.42     1134.54     29.41 o 
   3   6   0      515.44      538.75     13.98 o 
   4   6   0     1700.13     1737.97     14.76 o 
   5   6   0      263.35      255.14      5.76 o 
   6   6   0      578.97      601.45     11.74 o 
   7   6   0      349.30      343.77     12.98 o 
   8   6   0       96.25       91.25      5.52 o 
   9   6   0       24.92       22.66      3.36 o 
  10   6   0       67.37       65.51      4.93 o 
  11   6   0      322.01      326.25      7.49 o 
  12   6   0      158.78      167.92      7.64 o 
   1   7   0       73.47       99.67      7.09 o 
   2   7   0       42.91       42.60      4.47 o 
   3   7   0      191.07      186.42      5.05 o 
   4   7   0       20.18       26.87      2.38 o 
   5   7   0      211.21      212.42      6.83 o 
   6   7   0      206.57      199.67      6.85 o 
   7   7   0       47.88       54.91      7.25 o 
   8   7   0      196.91      176.80      4.88 o 
   9   7   0      153.42      145.72      6.80 o 
  10   7   0      167.42      163.87      6.28 o 
  11   7   0       16.65       17.03      2.56 o 
   0   8   0       28.81       37.56      3.80 o 
   1   8   0     1968.81     1932.20     18.93 o 
   2   8   0        5.92        4.01      1.55 o 
   3   8   0       10.44       10.77      2.05 o 
   4   8   0      484.90      488.58      8.81 o 
   5   8   0      638.19      612.04     13.11 o 
   6   8   0        6.13        7.73      3.68 o 
   7   8   0      612.70      569.92     30.91 o 
   8   8   0      353.65      324.33      6.95 o 
   9   8   0      370.88      368.66      8.79 o 
  10   8   0      346.41      354.04      7.42 o 
  11   8   0      115.20      123.55      5.33 o 
   1   9   0       49.44       39.15      3.38 o 
   2   9   0     1011.19     1006.51     15.23 o 
   3   9   0      144.95      147.51      6.49 o 
   4   9   0      376.92      373.42     10.18 o 
   5   9   0      226.59      238.98      8.88 o 
   6   9   0      673.49      659.16     16.47 o 
   7   9   0     1102.46     1020.46     10.22 o 
   8   9   0      867.34      824.58      9.96 o 
   9   9   0      293.34      298.16      7.20 o 
  10   9   0      131.85      131.84      5.43 o 
  11   9   0       22.49       23.05      2.37 o 
   0  10   0     1982.58     2090.27     37.94 o 
   1  10   0       26.43       24.32      3.58 o 
   2  10   0      282.45      267.23      8.43 o 
   3  10   0      547.12      527.42     17.00 o 
   4  10   0      433.66      429.07     13.36 o 
   5  10   0       27.96       33.65      4.55 o 
   6  10   0      254.18      226.13      8.31 o 
   7  10   0      611.35      580.78      7.61 o 
   8  10   0      306.25      300.06      6.59 o 
   9  10   0      303.35      282.61      7.57 o 
  10  10   0       47.90       55.13      3.61 o 
   1  11   0      171.35      163.39      7.20 o 
   2  11   0       26.33       28.74      4.55 o 
   3  11   0        6.75        5.60      3.79 o 
   4  11   0       12.24       12.69      4.14 o 
   5  11   0     1062.82     1049.76     20.92 o 
   6  11   0      459.70      420.71      6.99 o 
   7  11   0      292.38      281.11      6.47 o 
   8  11   0      202.44      190.77      5.60 o 
   9  11   0       79.18       79.28      5.10 o 
  10  11   0       59.36       64.44      5.46 o 
   0  12   0       60.56       55.20      7.03 o 
   1  12   0       83.48       75.29      9.11 o 
   2  12   0      930.78      988.28     17.48 o 
   3  12   0       11.72       14.72      4.39 o 
   4  12   0      786.69      808.17     22.53 o 
   5  12   0     1409.47     1334.70     11.16 o 
   6  12   0     1996.93     1922.62     14.69 o 
   7  12   0       65.77       68.00      3.63 o 
   8  12   0      167.52      160.03      5.53 o 
   9  12   0      156.23      172.32      8.89 o 
  10  12   0       33.95       33.04      4.08 o 
   1  13   0      885.31      884.12     16.30 o 
   2  13   0       32.32       32.48      4.65 o 
   3  13   0      321.41      326.89     13.00 o 
   4  13   0        4.18        6.14      1.98 o 
   5  13   0     2627.20     2527.80     17.53 o 
   6  13   0      203.34      198.77      5.07 o 
   7  13   0      192.01      201.86      7.45 o 
   8  13   0      217.04      218.61      7.01 o 
   9  13   0      257.22      258.75      8.04 o 
   0  14   0       11.85       13.11      5.47 o 
   1  14   0        7.68       11.86      3.54 o 
   2  14   0       26.22       25.06      2.81 o 
   3  14   0      492.22      478.05      7.88 o 
   4  14   0      358.98      348.36      7.00 o 
   5  14   0      168.48      170.47      5.40 o 
   6  14   0      105.18      104.97      5.07 o 
   7  14   0      170.01      186.71      7.27 o 
   8  14   0      107.38      115.98      5.15 o 
   9  14   0      177.07      182.75     12.08 o 
   1  15   0       37.89       43.95      3.88 o 
   2  15   0      104.29      109.87      5.56 o 
   3  15   0       35.91       33.68      3.53 o 
   4  15   0      192.63      202.08      5.30 o 
   5  15   0      220.36      229.30      6.09 o 
   6  15   0      368.56      383.80      8.95 o 
   7  15   0       70.18       79.82      6.64 o 
   8  15   0      128.93      155.40      9.71 o 
   0  16   0      540.79      530.30     13.22 o 
   1  16   0        7.53        9.66      2.92 o 
   2  16   0       45.01       46.87      4.38 o 
   3  16   0      316.06      329.80      9.53 o 
   4  16   0       97.28      102.90      6.31 o 
   5  16   0       70.65       73.58      5.36 o 
   6  16   0       14.79       15.13      3.41 o 
   7  16   0      185.21      183.36      7.77 o 
   1  17   0       45.67       41.81      4.21 o 
   2  17   0      118.34      128.54      6.47 o 
   3  17   0      116.31      119.39      6.31 o 
   4  17   0       53.19       54.40      4.74 o 
   5  17   0      456.40      497.93     10.10 o 
   6  17   0       69.68       82.96      4.78 o 
   0  18   0      632.11      631.02     15.15 o 
   1  18   0      216.37      245.33      7.02 o 
   2  18   0      118.15      136.40      6.19 o 
   3  18   0       64.10       65.26      4.76 o 
   4  18   0        8.50        9.18      2.96 o 
   5  18   0       45.08       52.55      3.91 o 
   1  19   0       53.45       64.25      4.47 o 
   2  19   0      159.20      178.56      6.03 o 
   3  19   0       25.09       29.03      3.34 o 
   4  19   0       37.04       41.84      3.39 o 
   0  20   0       51.47       61.44      8.93 o 
   1  20   0       90.40      113.45      6.13 o 
   0 -20   1       35.81       46.21      6.56 o 
   1 -20   1      222.09      239.98     11.03 o 
  -4 -19   1      167.69      177.00      7.05 o 
  -3 -19   1      135.93      153.34      9.98 o 
  -2 -19   1      107.31      114.18      6.31 o 
  -1 -19   1       38.23       42.55      4.78 o 
   0 -19   1      113.41      124.78      6.84 o 
   1 -19   1        1.08       -0.53      4.20 o 
   2 -19   1       13.70       17.90      3.51 o 
   3 -19   1       26.75       39.02      6.43 o 
   4 -19   1        0.90        1.31      3.41 o 
  -6 -18   1       85.00       91.22      5.27 o 
  -5 -18   1       78.65       80.48      5.10 o 
  -4 -18   1       59.81       57.11      3.37 o 
  -3 -18   1       24.40       22.91      2.57 o 
  -2 -18   1       11.18       11.71      2.61 o 
  -1 -18   1      278.97      284.28      8.41 o 
   0 -18   1      175.05      187.44      7.79 o 
   1 -18   1       78.33       79.10      4.37 o 
   2 -18   1      331.07      320.32      8.50 o 
   3 -18   1       17.07       18.32      3.08 o 
   4 -18   1       96.81       96.74      5.30 o 
   5 -18   1       21.35       26.52      4.22 o 
  -7 -17   1       20.37       22.14      3.43 o 
  -6 -17   1       50.54       50.16      3.53 o 
  -5 -17   1      191.46      203.98      4.04 o 
  -4 -17   1      405.51      427.61      6.64 o 
  -3 -17   1       61.46       65.87      4.60 o 
  -2 -17   1       93.65       83.27      5.15 o 
  -1 -17   1       85.12       85.21      7.14 o 
   0 -17   1      248.35      267.02      8.39 o 
   1 -17   1       46.74       49.78      6.56 o 
   2 -17   1       36.75       46.11      3.79 o 
   3 -17   1      108.56      109.27      4.40 o 
   4 -17   1      211.15      224.64      6.13 o 
   5 -17   1      241.19      263.66      7.35 o 
   6 -17   1       22.35       30.12      3.51 o 
  -8 -16   1      307.54      344.46      8.72 o 
  -7 -16   1       11.37       11.38      2.27 o 
  -6 -16   1      386.46      392.03      5.29 o 
  -5 -16   1       57.28       61.76      2.94 o 
  -4 -16   1       65.55       64.09      4.80 o 
  -3 -16   1       44.09       44.44      5.34 o 
  -2 -16   1      101.57      100.35      5.18 o 
  -1 -16   1      356.75      341.86      8.52 o 
   0 -16   1       17.70       12.52      2.67 o 
   1 -16   1      258.35      253.50      7.28 o 
   2 -16   1       30.31       30.62      3.68 o 
   3 -16   1      205.97      201.80      6.43 o 
   4 -16   1      455.84      442.96      9.44 o 
   5 -16   1       13.68       14.99      2.39 o 
   6 -16   1      182.26      191.11      4.60 o 
   7 -16   1       62.71       66.43      5.42 o 
  -8 -15   1        2.87        4.00      1.97 o 
  -7 -15   1       27.38       27.63      2.08 o 
  -6 -15   1      308.24      308.86      5.02 o 
  -5 -15   1      563.08      557.95      9.45 o 
  -4 -15   1      189.57      187.12      5.57 o 
  -3 -15   1       69.34       66.22      4.23 o 
  -2 -15   1      334.11      331.74      9.17 o 
  -1 -15   1      876.31      853.12     12.27 o 
   0 -15   1       86.73       89.62      4.47 o 
   1 -15   1      280.01      270.54      7.52 o 
   2 -15   1      108.83      105.27      5.38 o 
   3 -15   1       62.10       60.81      3.46 o 
   4 -15   1      254.63      252.85      6.33 o 
   5 -15   1       42.56       50.33      3.36 o 
   6 -15   1       99.55      103.14      3.49 o 
   7 -15   1       28.72       34.93      2.63 o 
   8 -15   1       33.37       41.03     13.00 o 
  -9 -14   1       63.95       61.82      4.41 o 
  -8 -14   1       24.52       28.99      2.19 o 
  -7 -14   1       10.50       11.30      1.89 o 
  -6 -14   1        6.03        5.43      1.81 o 
  -5 -14   1      270.83      275.75      5.99 o 
  -4 -14   1      130.90      126.49      5.52 o 
  -3 -14   1      483.60      468.39      8.94 o 
  -2 -14   1      204.21      183.51      5.37 o 
  -1 -14   1      512.78      535.36      8.05 o 
   0 -14   1      788.84      770.62      9.71 o 
   1 -14   1      717.05      721.34     10.97 o 
   2 -14   1       63.24       60.89      3.40 o 
   3 -14   1      642.86      621.07      9.99 o 
   4 -14   1      327.91      336.70      6.92 o 
   5 -14   1      189.54      181.71      5.29 o 
   6 -14   1      141.58      141.73      4.35 o 
   7 -14   1        9.50       15.48      1.96 o 
   8 -14   1       79.32       72.80      4.30 o 
 -10 -13   1       20.22        6.30      5.51 o 
  -9 -13   1       42.04       41.04      2.70 o 
  -8 -13   1      768.81      774.32      7.84 o 
  -7 -13   1     1112.98     1082.87      9.60 o 
  -6 -13   1      118.33      121.29      3.53 o 
  -5 -13   1      431.54      419.28      6.43 o 
  -4 -13   1      892.38      862.93     11.91 o 
  -3 -13   1      952.15      918.67     12.37 o 
  -2 -13   1     1165.35     1196.23     13.78 o 
  -1 -13   1      838.92      869.14     13.94 o 
   0 -13   1      439.33      403.80      7.00 o 
   1 -13   1      980.60      985.48     10.81 o 
   2 -13   1     1562.23     1559.08     15.33 o 
   3 -13   1     1287.82     1216.68     11.92 o 
   4 -13   1      519.65      514.43      7.25 o 
   5 -13   1       74.79       75.21      3.65 o 
   6 -13   1      269.81      271.16      5.66 o 
   7 -13   1      529.95      538.49      6.91 o 
   8 -13   1      146.42      168.33      4.75 o 
   9 -13   1       62.10       57.34      4.68 o 
 -10 -12   1      235.54      235.89     10.92 o 
  -9 -12   1       33.61       36.08      2.55 o 
  -8 -12   1       47.35       52.96      2.72 o 
  -7 -12   1      125.89      120.05      3.41 o 
  -6 -12   1       98.94       95.86      3.09 o 
  -5 -12   1      484.01      480.56      6.77 o 
  -4 -12   1      111.31      104.41      4.10 o 
  -3 -12   1     2060.01     1992.32     18.86 o 
  -2 -12   1      144.07      143.73      4.91 o 
  -1 -12   1       98.71       90.71      4.01 o 
   0 -12   1      104.79      119.80      5.77 o 
   1 -12   1      883.67      856.62     10.30 o 
   2 -12   1      229.12      217.61      5.37 o 
   3 -12   1     1711.52     1642.17     13.76 o 
   4 -12   1      164.59      161.24      5.03 o 
   5 -12   1      180.05      183.91      4.55 o 
   6 -12   1      327.60      310.32      5.75 o 
   7 -12   1       40.81       41.83      2.78 o 
   8 -12   1       52.76       45.70      3.23 o 
   9 -12   1       27.34       20.57      3.06 o 
 -11 -11   1       12.80       10.24      7.09 o 
 -10 -11   1      106.87      118.62      9.46 o 
  -9 -11   1       31.27       35.76      2.73 o 
  -8 -11   1      136.76      126.15      3.79 o 
  -7 -11   1       91.42       93.04      3.21 o 
  -6 -11   1       45.34       53.55      2.58 o 
  -5 -11   1      581.66      577.11      8.64 o 
  -4 -11   1      780.15      754.38      9.32 o 
  -3 -11   1       24.67       30.18      2.60 o 
  -2 -11   1      276.03      285.27      5.74 o 
  -1 -11   1      816.23      782.78      9.89 o 
   0 -11   1     1568.99     1652.98     21.26 o 
   1 -11   1      295.78      310.36      5.80 o 
   2 -11   1      123.67      121.75      3.94 o 
   3 -11   1      459.04      443.54      7.22 o 
   4 -11   1      188.31      197.97      4.60 o 
   5 -11   1      290.82      292.01      5.71 o 
   6 -11   1       83.48       91.52      3.47 o 
   7 -11   1      120.86      123.03      3.88 o 
   8 -11   1      183.04      180.58      6.15 o 
   9 -11   1      152.41      144.62      5.05 o 
  10 -11   1        5.13        6.56      7.61 o 
 -11 -10   1      100.39       98.20     15.49 o 
 -10 -10   1       12.73       11.65      3.31 o 
  -9 -10   1       91.37       88.33      3.79 o 
  -8 -10   1      139.15      132.05      3.90 o 
  -7 -10   1      562.52      548.25      6.04 o 
  -6 -10   1      311.58      292.23      4.86 o 
  -5 -10   1      111.33      107.69      4.06 o 
  -4 -10   1      270.28      275.90      5.42 o 
  -3 -10   1      972.29      949.58     12.16 o 
  -2 -10   1       51.62       45.42      2.70 o 
  -1 -10   1     2374.72     2388.09     19.58 o 
   0 -10   1     1777.13     1697.20     13.60 o 
   1 -10   1      591.77      595.42      7.49 o 
   2 -10   1      126.86      120.71      3.96 o 
   3 -10   1      760.11      750.44      8.70 o 
   4 -10   1       82.42       89.26      3.42 o 
   5 -10   1      418.06      405.63      6.43 o 
   6 -10   1      935.73      881.68      9.37 o 
   7 -10   1       40.00       42.31      2.73 o 
   8 -10   1       72.99       64.36      4.02 o 
   9 -10   1       40.72       36.62      3.00 o 
  10 -10   1      265.75      276.37      8.53 o 
 -11  -9   1      163.76      157.80     20.22 o 
 -10  -9   1      121.10      128.00      6.45 o 
  -9  -9   1       59.61       58.63      3.35 o 
  -8  -9   1      235.18      222.67      4.75 o 
  -7  -9   1      139.35      141.96      4.13 o 
  -6  -9   1       14.14       11.67      1.90 o 
  -5  -9   1      195.88      193.09      4.93 o 
  -4  -9   1      132.77      139.17      4.61 o 
  -3  -9   1      325.23      362.49      6.59 o 
  -2  -9   1      885.49      937.45      9.14 o 
  -1  -9   1      259.29      250.29      4.48 o 
   0  -9   1      387.37      407.06      6.76 o 
   1  -9   1      411.20      418.98      6.88 o 
   2  -9   1     1366.74     1427.77     13.88 o 
   3  -9   1      403.73      421.92      6.84 o 
   4  -9   1       93.56       96.67      3.67 o 
   5  -9   1      482.60      471.87      7.28 o 
   6  -9   1       62.62       62.51      3.19 o 
   7  -9   1      195.25      193.65      4.31 o 
   8  -9   1       26.79       24.40      2.85 o 
   9  -9   1      364.14      379.60      7.48 o 
  10  -9   1       18.17       32.67      3.67 o 
 -11  -8   1       66.76       62.75     15.23 o 
 -10  -8   1      246.88      252.83      8.70 o 
  -9  -8   1      247.41      257.06      5.88 o 
  -8  -8   1      146.27      148.38      3.95 o 
  -7  -8   1      249.88      258.57      6.33 o 
  -6  -8   1      376.12      352.64      5.57 o 
  -5  -8   1       12.40       24.10      3.18 o 
  -4  -8   1      452.88      401.03      7.16 o 
  -3  -8   1       23.31       28.37      2.32 o 
  -2  -8   1      655.29      671.69      7.09 o 
  -1  -8   1      166.19      200.17      4.32 o 
   0  -8   1      314.19      330.17      7.80 o 
   1  -8   1      561.25      573.99      7.18 o 
   2  -8   1       55.91       68.76      2.67 o 
   3  -8   1      186.68      181.41      4.39 o 
   4  -8   1      344.43      323.96      6.33 o 
   5  -8   1      298.41      272.40      5.16 o 
   6  -8   1       56.39       56.17      3.51 o 
   7  -8   1      174.19      164.15      3.95 o 
   8  -8   1      195.38      194.52      5.78 o 
   9  -8   1      169.42      176.24      6.43 o 
  10  -8   1       37.02       36.13      3.89 o 
  11  -8   1       81.17       76.14     13.65 o 
 -12  -7   1       14.29       11.55      8.66 o 
 -11  -7   1       15.40       21.27     12.08 o 
 -10  -7   1      148.61      146.25     24.16 o 
  -9  -7   1        7.76        7.32      2.27 o 
  -8  -7   1      147.55      146.45      4.92 o 
  -7  -7   1      384.27      346.33      5.73 o 
  -6  -7   1       49.23       49.79      3.16 o 
  -5  -7   1     1085.08     1094.00     13.78 o 
  -4  -7   1     1392.74     1450.05     20.68 o 
  -3  -7   1       88.48       84.70      3.21 o 
  -2  -7   1     1288.74     1373.50     11.68 o 
  -1  -7   1      149.24      131.95      3.21 o 
   0  -7   1     6267.46     6265.26     68.09 o 
   1  -7   1     2198.86     2290.50     31.18 o 
   2  -7   1      237.56      236.63      4.22 o 
   3  -7   1      116.13      111.79      3.83 o 
   4  -7   1      735.13      708.77      9.64 o 
   5  -7   1      546.68      553.33     14.82 o 
   6  -7   1      664.96      628.76      8.25 o 
   7  -7   1      454.35      435.52      7.87 o 
   8  -7   1       34.43       38.83      3.07 o 
   9  -7   1       29.66       29.08      3.07 o 
  10  -7   1      189.51      202.01      7.62 o 
  11  -7   1      308.14      324.67     13.52 o 
 -12  -6   1      228.82      261.51     11.82 o 
 -11  -6   1      140.04      151.24     22.58 o 
 -10  -6   1      525.62      490.96     24.55 o 
  -9  -6   1      646.10      612.94      9.93 o 
  -8  -6   1      332.04      312.71      6.31 o 
  -7  -6   1      202.87      197.59      5.40 o 
  -6  -6   1      260.34      264.00      7.20 o 
  -5  -6   1     1304.86     1294.58     14.18 o 
  -4  -6   1      129.10      109.43      3.54 o 
  -3  -6   1     1730.20     1755.31     21.57 o 
  -2  -6   1      370.15      392.09      6.66 o 
  -1  -6   1     1443.39     1397.12     23.58 o 
   0  -6   1     2360.50     2365.70     23.87 o 
   1  -6   1     1511.39     1591.67     18.26 o 
   2  -6   1      907.27      956.10     16.61 o 
   3  -6   1     1049.64     1122.56      9.94 o 
   4  -6   1      295.95      290.56      5.37 o 
   5  -6   1      921.09      882.38     13.87 o 
   6  -6   1      186.63      194.91      7.03 o 
   7  -6   1      156.38      149.05      4.29 o 
   8  -6   1      331.99      307.40      6.32 o 
   9  -6   1      204.27      196.47      5.85 o 
  10  -6   1       60.60       66.68      6.64 o 
  11  -6   1      114.45      127.78      8.89 o 
 -12  -5   1       72.76       80.04      7.70 o 
 -11  -5   1      265.27      262.41     13.08 o 
 -10  -5   1      164.51      151.81      7.85 o 
  -9  -5   1       90.98       83.74      5.17 o 
  -8  -5   1      150.82      140.74      4.60 o 
  -7  -5   1       25.94       48.92      4.74 o 
  -6  -5   1      727.48      767.11     10.73 o 
  -5  -5   1      139.34      171.46      4.92 o 
  -4  -5   1      534.77      505.21      7.29 o 
  -3  -5   1      159.12      158.90      5.11 o 
  -2  -5   1     1822.74     1695.09     16.46 o 
  -1  -5   1      696.61      643.03     15.46 o 
   0  -5   1     6140.33     6019.27     64.20 o 
   1  -5   1      318.13      306.68      6.56 o 
   2  -5   1      809.78      839.77      9.97 o 
   3  -5   1      545.44      517.70      7.76 o 
   4  -5   1     1814.47     1773.68     14.77 o 
   5  -5   1       29.93       33.28      4.69 o 
   6  -5   1      230.79      261.41      6.36 o 
   7  -5   1       69.77       61.75      3.64 o 
   8  -5   1      243.41      226.25      6.89 o 
   9  -5   1      295.25      283.30      6.82 o 
  10  -5   1      444.62      432.08     13.03 o 
  11  -5   1      661.11      683.11     14.53 o 
 -12  -4   1      297.92      283.92     14.44 o 
 -11  -4   1       36.69       39.99      8.12 o 
 -10  -4   1      666.54      616.60     13.20 o 
  -9  -4   1      240.60      244.50      7.02 o 
  -8  -4   1       17.95       11.68      2.40 o 
  -7  -4   1      529.19      498.49     14.11 o 
  -6  -4   1       65.26       77.66      5.99 o 
  -5  -4   1      180.17      205.84      5.29 o 
  -4  -4   1      142.33      156.24      4.83 o 
  -3  -4   1     1550.08     1519.21     36.87 o 
  -2  -4   1     2483.95     2395.31     40.92 o 
  -1  -4   1      338.50      364.03      8.61 o 
   0  -4   1     4505.09     4313.26     43.78 o 
   1  -4   1     2964.35     3030.53     27.55 o 
   2  -4   1     3385.15     3432.98     49.31 o 
   3  -4   1      533.67      542.79     15.73 o 
   4  -4   1      549.00      574.47      8.93 o 
   5  -4   1      120.63      134.71      4.94 o 
   6  -4   1     1083.76     1056.69     14.09 o 
   7  -4   1      371.13      350.21      8.24 o 
   8  -4   1      233.03      221.96      6.26 o 
   9  -4   1      159.14      147.08      5.52 o 
  10  -4   1      209.96      207.81     10.20 o 
  11  -4   1      180.71      188.57     11.59 o 
 -12  -3   1      113.56       99.16      7.88 o 
 -11  -3   1      180.03      178.17     12.60 o 
 -10  -3   1       85.09       85.38      6.24 o 
  -9  -3   1        0.90        0.74      3.04 o 
  -8  -3   1       26.89       22.46      3.35 o 
  -7  -3   1      539.39      516.32     15.48 o 
  -6  -3   1      209.89      199.81     13.92 o 
  -5  -3   1     1628.03     1655.70     14.39 o 
  -4  -3   1      168.79      150.46      4.68 o 
  -3  -3   1     1953.04     1963.58     38.78 o 
  -2  -3   1     6063.69     6053.04    111.92 o 
  -1  -3   1     1176.81     1138.95     15.44 o 
   0  -3   1      722.62      725.84     13.81 o 
   1  -3   1      827.87      803.90     11.51 o 
   2  -3   1      757.23      751.09     14.19 o 
   3  -3   1      548.87      551.47     10.69 o 
   4  -3   1      299.28      337.13      7.54 o 
   5  -3   1     4280.99     4362.72     31.47 o 
   6  -3   1      266.33      285.02      7.19 o 
   7  -3   1      208.48      202.03      6.34 o 
   8  -3   1      621.57      604.06     10.94 o 
   9  -3   1      203.10      203.73      7.64 o 
  10  -3   1      368.01      349.93     12.60 o 
  11  -3   1        0.91        1.66      3.62 o 
  12  -3   1       17.73       16.02      9.98 o 
 -12  -2   1      132.55      127.26      8.33 o 
 -11  -2   1       53.47       48.44      6.54 o 
 -10  -2   1      975.04      929.53     15.31 o 
  -9  -2   1       41.01       38.38      4.88 o 
  -8  -2   1      209.39      205.44      8.49 o 
  -7  -2   1      875.04      888.56     20.56 o 
  -6  -2   1     5525.54     5811.50     60.60 o 
  -5  -2   1     3405.54     3544.23     38.79 o 
  -4  -2   1     2029.04     1991.55     20.51 o 
  -3  -2   1     2071.99     2105.36     24.13 o 
  -2  -2   1      207.79      228.52      5.60 o 
  -1  -2   1      446.16      394.34     13.00 o 
   0  -2   1     6109.30     5951.59    144.41 o 
   1  -2   1      628.54      627.91      7.45 o 
   2  -2   1     2476.21     2363.68     26.99 o 
   3  -2   1     1599.15     1542.28     24.58 o 
   4  -2   1     1511.23     1546.82     35.97 o 
   5  -2   1      418.52      445.42      7.92 o 
   6  -2   1      106.46      104.40      5.87 o 
   7  -2   1     1279.47     1242.83     14.04 o 
   8  -2   1      195.23      182.55      5.77 o 
   9  -2   1       59.25       59.83      6.75 o 
  10  -2   1      174.97      154.67      9.19 o 
  11  -2   1        1.88        4.88      3.50 o 
  12  -2   1       12.86        8.20      4.85 o 
 -12  -1   1      142.71      137.15      8.12 o 
 -11  -1   1       69.54       60.22      9.49 o 
 -10  -1   1      130.61      112.48      5.66 o 
  -9  -1   1      610.15      625.98     12.21 o 
  -8  -1   1      195.80      170.23      7.44 o 
  -7  -1   1      602.10      601.57     12.70 o 
  -6  -1   1     1495.43     1522.93     28.73 o 
  -5  -1   1      735.61      727.66     21.14 o 
  -4  -1   1      853.99      880.76     14.12 o 
  -3  -1   1     1447.86     1396.22     17.79 o 
  -2  -1   1    25108.15    23315.63    915.56 o 
  -1  -1   1     2669.75     2563.07     29.60 o 
   0  -1   1     1319.08     1275.95     14.52 o 
   1  -1   1     4777.83     4470.51     82.18 o 
   2  -1   1    25330.48    25042.66    396.47 o 
   3  -1   1     6387.02     6344.33    380.33 o 
   4  -1   1     1150.38     1229.94     23.72 o 
   5  -1   1     1399.51     1439.46     15.00 o 
   6  -1   1       78.15       96.75      5.68 o 
   7  -1   1       52.19       54.18      5.00 o 
   8  -1   1      401.02      394.68      9.40 o 
   9  -1   1       51.40       45.00      4.47 o 
  10  -1   1       87.72       96.78      7.68 o 
  11  -1   1       30.23       33.61      8.17 o 
  12  -1   1       14.02       13.50      3.77 o 
 -13   0   1      375.95      268.87     24.42 o 
 -12   0   1      252.61      288.03     32.03 o 
 -11   0   1       21.38       23.02      5.24 o 
 -10   0   1      277.41      294.22      7.49 o 
  -9   0   1      765.40      797.84     13.17 o 
  -8   0   1        7.47        4.57      2.89 o 
  -7   0   1      395.56      328.15     11.52 o 
  -6   0   1     1305.44     1395.19     20.34 o 
  -5   0   1      204.00      251.15      9.71 o 
  -4   0   1     3981.74     4205.56     34.38 o 
  -3   0   1    25485.19    24240.96    194.37 o 
  -2   0   1     9549.43     8683.62    381.38 o 
  -1   0   1     2582.05     2469.76     28.61 o 
   0   0   1      968.31      869.32     13.46 o 
   1   0   1      208.03      221.92     18.24 o 
   2   0   1     2704.95     2656.95     30.09 o 
   3   0   1    10646.23    10709.09    130.27 o 
   4   0   1     1895.88     1868.34     19.87 o 
   5   0   1       25.20       31.35      3.43 o 
   6   0   1      383.26      378.10      7.62 o 
   7   0   1      705.27      717.69     10.96 o 
   8   0   1        7.59        9.92      2.64 o 
   9   0   1      667.28      686.52     14.91 o 
  10   0   1        4.61        6.73      2.67 o 
  11   0   1       16.79       20.48      5.08 o 
  12   0   1        1.81        0.85      3.14 o 
 -13   1   1       69.24       63.28     12.60 o 
 -12   1   1      143.30      132.60     22.58 o 
 -11   1   1       70.34       72.17      6.37 o 
 -10   1   1      132.89      134.59      5.90 o 
  -9   1   1      604.30      636.42      9.88 o 
  -8   1   1      195.51      169.68      6.95 o 
  -7   1   1      595.68      607.64     22.02 o 
  -6   1   1     1490.18     1514.94     20.84 o 
  -5   1   1      746.04      722.54     16.33 o 
  -4   1   1      856.01      885.04     11.53 o 
  -3   1   1     1452.68     1371.20     20.03 o 
  -2   1   1    25156.57    23231.95    185.09 o 
  -1   1   1     2694.11     2520.89     26.00 o 
   0   1   1     1314.81     1329.01     13.70 o 
   1   1   1     4782.19     4534.59     40.17 o 
   2   1   1    25278.74    24528.84    373.14 o 
   3   1   1     6395.85     6448.10     92.60 o 
   4   1   1     1167.17     1317.96     18.57 o 
   5   1   1     1404.78     1425.23     14.36 o 
   6   1   1       81.18       98.15      4.14 o 
   7   1   1       51.49       50.26      3.51 o 
   8   1   1      397.29      393.82      8.83 o 
   9   1   1       51.91       44.46      4.88 o 
  10   1   1       88.12       83.25      4.35 o 
  11   1   1       30.02       29.81      4.84 o 
  12   1   1       14.15        9.61      3.55 o 
 -12   2   1      131.41      123.11      7.22 o 
 -11   2   1       53.01       42.94      4.65 o 
 -10   2   1      975.97      937.41     18.00 o 
  -9   2   1       39.82       41.06      4.81 o 
  -8   2   1      209.18      207.87      6.41 o 
  -7   2   1      876.46      887.41     12.49 o 
  -6   2   1     5524.99     5706.43     51.09 o 
  -5   2   1     3395.94     3612.31     37.13 o 
  -4   2   1     2021.98     2011.33     23.05 o 
  -3   2   1     2068.40     2097.22     28.31 o 
  -2   2   1      203.77      222.53      6.86 o 
  -1   2   1      438.44      392.57      6.98 o 
   0   2   1     6106.78     5990.70     50.17 o 
   1   2   1      634.33      646.28      9.09 o 
   2   2   1     2471.75     2375.18     54.09 o 
   3   2   1     1597.17     1509.47     42.48 o 
   4   2   1     1518.23     1535.88     26.13 o 
   5   2   1      409.28      428.56      7.13 o 
   6   2   1      106.05      102.62      5.12 o 
   7   2   1     1276.11     1261.88     17.33 o 
   8   2   1      196.82      190.73      6.29 o 
   9   2   1       60.27       62.01      4.37 o 
  10   2   1      174.95      185.09      7.08 o 
  11   2   1        2.06        5.23      3.82 o 
  12   2   1       11.59       11.40      3.74 o 
 -12   3   1      113.84       97.94      6.39 o 
 -11   3   1      180.40      179.38      9.18 o 
 -10   3   1       86.29       82.15      6.83 o 
  -9   3   1        1.10       -1.33      2.53 o 
  -8   3   1       27.83       24.54      3.74 o 
  -7   3   1      537.67      540.62     16.41 o 
  -6   3   1      209.53      215.47      5.24 o 
  -5   3   1     1623.95     1672.01     16.94 o 
  -4   3   1      163.24      150.90      6.01 o 
  -3   3   1     1956.65     1930.57     78.38 o 
  -2   3   1     6052.17     6006.35     78.11 o 
  -1   3   1     1162.27     1134.77     16.04 o 
   0   3   1      718.91      747.34     10.74 o 
   1   3   1      832.65      814.25     11.28 o 
   2   3   1      763.95      761.99     14.38 o 
   3   3   1      555.12      557.57     10.51 o 
   4   3   1      303.70      339.66     12.72 o 
   5   3   1     4285.23     4394.32     31.19 o 
   6   3   1      268.59      283.77      7.66 o 
   7   3   1      209.17      203.96      7.01 o 
   8   3   1      622.39      605.65      8.83 o 
   9   3   1      205.40      212.03      6.78 o 
  10   3   1      367.02      345.03     11.80 o 
  11   3   1        0.95       -3.14      3.14 o 
  12   3   1       17.81       22.82      9.98 o 
 -12   4   1      297.14      314.98      8.03 o 
 -11   4   1       36.60       40.99      5.60 o 
 -10   4   1      659.38      635.49      9.81 o 
  -9   4   1      238.40      249.77      7.50 o 
  -8   4   1       19.04       13.66      6.56 o 
  -7   4   1      529.65      547.26     10.63 o 
  -6   4   1       66.15       78.60      2.89 o 
  -5   4   1      177.65      193.83      3.61 o 
  -4   4   1      140.46      157.06      7.62 o 
  -3   4   1     1545.24     1519.04     25.14 o 
  -2   4   1     2462.27     2417.83     35.58 o 
  -1   4   1      340.19      372.86      7.53 o 
   0   4   1     4519.19     4311.19     49.10 o 
   1   4   1     2955.37     3023.12     37.04 o 
   2   4   1     3378.80     3444.23     32.76 o 
   3   4   1      532.39      537.76     13.98 o 
   4   4   1      548.97      570.96      9.66 o 
   5   4   1      119.07      137.45      5.13 o 
   6   4   1     1080.65     1058.52     12.31 o 
   7   4   1      372.15      332.30      8.34 o 
   8   4   1      230.98      220.22      6.25 o 
   9   4   1      159.66      149.17      7.11 o 
  10   4   1      208.52      208.08      9.36 o 
  11   4   1      179.89      174.94      7.53 o 
 -12   5   1       75.28       77.01      4.24 o 
 -11   5   1      263.11      260.24      9.86 o 
 -10   5   1      165.16      162.35      7.29 o 
  -9   5   1       90.95       86.39      4.65 o 
  -8   5   1      153.85      134.21      7.74 o 
  -7   5   1       25.16       52.01      6.70 o 
  -6   5   1      729.11      746.34     12.72 o 
  -5   5   1      139.33      165.48      5.57 o 
  -4   5   1      532.46      496.02     14.30 o 
  -3   5   1      159.63      160.12      7.00 o 
  -2   5   1     1829.57     1729.50     27.38 o 
  -1   5   1      697.19      677.46     13.53 o 
   0   5   1     6140.23     6034.87     78.77 o 
   1   5   1      320.35      313.09      9.75 o 
   2   5   1      823.49      864.44     13.62 o 
   3   5   1      548.21      535.02     23.50 o 
   4   5   1     1815.53     1776.34     14.17 o 
   5   5   1       29.43       25.39      2.29 o 
   6   5   1      236.10      277.69      6.13 o 
   7   5   1       67.54       60.48      3.62 o 
   8   5   1      241.66      218.64      6.20 o 
   9   5   1      290.77      282.79      8.53 o 
  10   5   1      446.06      447.38     11.14 o 
  11   5   1      662.61      685.12     23.00 o 
 -12   6   1      226.49      243.55      6.28 o 
 -11   6   1      144.25      124.62      6.60 o 
 -10   6   1      522.56      477.97     12.17 o 
  -9   6   1      651.32      622.02     10.85 o 
  -8   6   1      336.08      304.86     12.22 o 
  -7   6   1      206.14      195.28      8.26 o 
  -6   6   1      257.06      259.00      6.71 o 
  -5   6   1     1299.75     1279.10     13.75 o 
  -4   6   1      127.68      103.39      4.58 o 
  -3   6   1     1729.40     1818.96     23.70 o 
  -2   6   1      366.90      407.61     11.77 o 
  -1   6   1     1452.90     1357.99     33.87 o 
   0   6   1     2377.69     2382.81     34.13 o 
   1   6   1     1502.03     1578.69     25.15 o 
   2   6   1      908.24      957.12     19.42 o 
   3   6   1     1049.80     1107.95     16.57 o 
   4   6   1      296.36      293.84      4.84 o 
   5   6   1      926.47      897.76     12.95 o 
   6   6   1      187.20      194.81      7.10 o 
   7   6   1      158.43      143.35      8.19 o 
   8   6   1      329.14      301.83      6.58 o 
   9   6   1      206.09      200.33      8.36 o 
  10   6   1       62.18       75.49      5.53 o 
  11   6   1      113.89      120.31      5.76 o 
 -12   7   1       14.53        6.84      2.53 o 
 -11   7   1       14.77       13.41      2.81 o 
 -10   7   1      147.99      168.35      6.79 o 
  -9   7   1        7.68        5.37      2.98 o 
  -8   7   1      144.33      142.25      7.89 o 
  -7   7   1      382.35      344.38     11.36 o 
  -6   7   1       48.35       53.60      3.98 o 
  -5   7   1     1089.80     1089.93     13.56 o 
  -4   7   1     1391.82     1441.06     13.66 o 
  -3   7   1       87.91       84.71      3.33 o 
  -2   7   1     1284.73     1366.56     18.80 o 
  -1   7   1      151.24      124.19     11.29 o 
   0   7   1     6256.07     6395.32    224.36 o 
   1   7   1     2208.39     2338.84     34.91 o 
   2   7   1      237.41      238.54      6.31 o 
   3   7   1      117.46      119.68      4.58 o 
   4   7   1      736.88      702.93     11.11 o 
   5   7   1      545.40      516.83     11.51 o 
   6   7   1      665.24      647.71     16.15 o 
   7   7   1      457.97      441.65     13.94 o 
   8   7   1       36.04       33.40      3.28 o 
   9   7   1       29.33       31.27      4.23 o 
  10   7   1      191.94      199.46      5.81 o 
  11   7   1      308.57      321.15      9.28 o 
 -11   8   1       65.67       63.01      4.56 o 
 -10   8   1      244.68      250.45      7.30 o 
  -9   8   1      244.87      246.73      7.90 o 
  -8   8   1      147.15      148.53      4.77 o 
  -7   8   1      251.03      240.65      8.22 o 
  -6   8   1      379.96      352.44      8.03 o 
  -5   8   1       11.91       16.06      2.60 o 
  -4   8   1      451.52      415.85      7.03 o 
  -3   8   1       22.37       31.46      2.55 o 
  -2   8   1      653.25      667.63      8.54 o 
  -1   8   1      165.07      210.50      9.17 o 
   0   8   1      312.60      331.15      7.16 o 
   1   8   1      558.76      561.19     15.93 o 
   2   8   1       54.39       68.46      3.63 o 
   3   8   1      186.60      188.03      5.69 o 
   4   8   1      342.87      319.27      7.80 o 
   5   8   1      295.38      268.20      9.51 o 
   6   8   1       57.22       53.70      9.36 o 
   7   8   1      171.05      154.15      4.70 o 
   8   8   1      197.10      208.45      5.58 o 
   9   8   1      169.03      169.15      5.81 o 
  10   8   1       35.52       37.91      4.06 o 
  11   8   1       82.31       81.11      3.87 o 
 -11   9   1      165.39      167.85      4.90 o 
 -10   9   1      119.35      127.20      5.14 o 
  -9   9   1       60.37       55.99      5.62 o 
  -8   9   1      231.87      222.27      6.18 o 
  -7   9   1      143.63      149.99      6.40 o 
  -6   9   1       14.31        7.61      3.33 o 
  -5   9   1      195.78      182.93      8.05 o 
  -4   9   1      132.49      147.03      6.75 o 
  -3   9   1      327.53      360.73     10.55 o 
  -2   9   1      877.79      922.56     14.48 o 
  -1   9   1      252.95      250.60      6.84 o 
   0   9   1      391.46      403.19      5.63 o 
   1   9   1      414.18      422.76      7.06 o 
   2   9   1     1377.83     1433.39     21.85 o 
   3   9   1      405.15      424.96      8.57 o 
   4   9   1       93.28       97.07      4.87 o 
   5   9   1      482.19      465.41     16.75 o 
   6   9   1       63.44       58.62     11.96 o 
   7   9   1      196.90      186.70      5.02 o 
   8   9   1       27.04       20.24      3.09 o 
   9   9   1      366.02      379.72     10.01 o 
  10   9   1       18.83       24.90      3.23 o 
 -11  10   1       99.60      103.79      4.55 o 
 -10  10   1       12.73       12.45      2.64 o 
  -9  10   1       93.95       88.46      4.20 o 
  -8  10   1      137.57      131.02      4.86 o 
  -7  10   1      563.40      537.32      6.95 o 
  -6  10   1      312.03      293.77     10.04 o 
  -5  10   1      110.98      104.57      7.53 o 
  -4  10   1      273.93      287.78     11.13 o 
  -3  10   1      975.14      952.62     15.95 o 
  -2  10   1       50.32       40.21      4.22 o 
  -1  10   1     2367.29     2427.56     24.35 o 
   0  10   1     1780.44     1677.19     30.83 o 
   1  10   1      588.60      606.04     12.18 o 
   2  10   1      129.47      119.38      4.50 o 
   3  10   1      757.75      749.76     11.95 o 
   4  10   1       80.75       79.73      6.81 o 
   5  10   1      417.77      390.39     13.13 o 
   6  10   1      938.81      885.85     10.53 o 
   7  10   1       39.59       44.98      4.53 o 
   8  10   1       73.28       59.03      4.06 o 
   9  10   1       41.32       41.19      5.16 o 
  10  10   1      263.30      267.87      9.25 o 
 -10  11   1      105.97      119.10      5.29 o 
  -9  11   1       31.15       34.98      3.14 o 
  -8  11   1      136.88      125.10      5.41 o 
  -7  11   1       88.49       83.01      3.48 o 
  -6  11   1       44.55       49.85      2.85 o 
  -5  11   1      578.69      589.59     15.71 o 
  -4  11   1      773.59      768.84     36.84 o 
  -3  11   1       24.11       18.91      3.99 o 
  -2  11   1      276.65      294.58     13.23 o 
  -1  11   1      817.24      796.89     12.86 o 
   0  11   1     1570.31     1699.81     41.95 o 
   1  11   1      302.21      324.29      9.69 o 
   2  11   1      122.25       98.25      8.77 o 
   3  11   1      460.41      446.53     13.93 o 
   4  11   1      190.10      198.78     13.93 o 
   5  11   1      289.41      298.92      9.43 o 
   6  11   1       86.10       97.99      4.55 o 
   7  11   1      121.05      125.01      4.80 o 
   8  11   1      184.86      185.98      5.32 o 
   9  11   1      153.56      158.15      5.85 o 
  10  11   1        5.25        7.70      3.78 o 
 -10  12   1      233.63      239.35      8.35 o 
  -9  12   1       33.34       31.11      3.74 o 
  -8  12   1       46.88       51.13      3.89 o 
  -7  12   1      128.82      121.13      5.14 o 
  -6  12   1       98.27       96.43      4.35 o 
  -5  12   1      493.23      476.61     10.43 o 
  -4  12   1      110.62      101.85      8.11 o 
  -3  12   1     2067.02     2011.46     35.43 o 
  -2  12   1      144.88      144.49      7.48 o 
  -1  12   1       98.80       80.34      6.67 o 
   0  12   1      103.45      116.83      7.56 o 
   1  12   1      871.57      894.12     34.02 o 
   2  12   1      227.13      215.64      9.59 o 
   3  12   1     1716.32     1639.77     32.48 o 
   4  12   1      164.58      151.30      7.28 o 
   5  12   1      181.30      183.36      5.58 o 
   6  12   1      326.41      314.71      6.27 o 
   7  12   1       41.93       39.33      4.53 o 
   8  12   1       52.04       52.02      4.27 o 
   9  12   1       26.52       22.75      4.54 o 
  -9  13   1       42.55       38.48      5.12 o 
  -8  13   1      766.32      774.45     10.82 o 
  -7  13   1     1117.22     1094.62     11.95 o 
  -6  13   1      118.95      115.99      4.69 o 
  -5  13   1      432.65      424.73      6.99 o 
  -4  13   1      885.87      849.69     10.48 o 
  -3  13   1      940.47      935.94     20.09 o 
  -2  13   1     1175.52     1188.19     22.32 o 
  -1  13   1      838.86      871.57     23.30 o 
   0  13   1      434.62      428.59     13.19 o 
   1  13   1      987.54     1020.86     17.55 o 
   2  13   1     1552.54     1586.82     31.65 o 
   3  13   1     1297.03     1252.66     18.29 o 
   4  13   1      517.77      499.58      7.48 o 
   5  13   1       76.91       78.28      3.82 o 
   6  13   1      269.48      271.80      6.41 o 
   7  13   1      535.51      540.05      8.60 o 
   8  13   1      145.36      164.54      7.79 o 
   9  13   1       61.80       47.55      4.98 o 
  -9  14   1       65.70       69.84      9.98 o 
  -8  14   1       24.71       30.07      6.20 o 
  -7  14   1       10.48       13.41      2.64 o 
  -6  14   1        5.55        6.26      2.13 o 
  -5  14   1      270.47      271.28      5.42 o 
  -4  14   1      129.34      128.11      4.77 o 
  -3  14   1      482.65      471.29      7.77 o 
  -2  14   1      205.20      179.65      6.46 o 
  -1  14   1      515.44      523.84     15.04 o 
   0  14   1      790.54      759.47     18.29 o 
   1  14   1      713.82      712.32     11.48 o 
   2  14   1       62.15       62.06      4.11 o 
   3  14   1      644.35      606.59      9.17 o 
   4  14   1      323.13      332.12      7.10 o 
   5  14   1      191.13      187.35      5.58 o 
   6  14   1      143.56      146.01      8.12 o 
   7  14   1        9.61       16.20      4.07 o 
   8  14   1       81.13       81.96      5.52 o 
  -8  15   1        2.16        0.44      4.36 o 
  -7  15   1       27.96       26.37      3.89 o 
  -6  15   1      308.24      322.11      9.67 o 
  -5  15   1      567.33      578.65     12.20 o 
  -4  15   1      191.06      187.79      6.61 o 
  -3  15   1       69.85       74.24      4.95 o 
  -2  15   1      335.10      331.91      7.71 o 
  -1  15   1      875.98      875.03     11.90 o 
   0  15   1       87.55      100.52      5.30 o 
   1  15   1      281.87      270.09      6.36 o 
   2  15   1      109.33      100.28      4.46 o 
   3  15   1       60.84       59.98      3.68 o 
   4  15   1      254.19      261.42      6.42 o 
   5  15   1       41.63       38.12      4.21 o 
   6  15   1      100.94      106.97      5.18 o 
   7  15   1       27.67       30.51      4.52 o 
   8  15   1       33.79       40.44      7.35 o 
  -8  16   1      304.97      353.15     14.97 o 
  -7  16   1       11.44       11.41      3.40 o 
  -6  16   1      388.72      398.50      9.47 o 
  -5  16   1       57.15       52.92      4.86 o 
  -4  16   1       66.59       64.21      5.48 o 
  -3  16   1       43.86       55.47      4.61 o 
  -2  16   1      101.71       94.16      4.94 o 
  -1  16   1      355.38      353.34      7.83 o 
   0  16   1       17.54       12.76      3.04 o 
   1  16   1      258.18      254.41      7.87 o 
   2  16   1       30.65       31.94      4.30 o 
   3  16   1      206.83      212.07      7.96 o 
   4  16   1      452.69      443.54      9.50 o 
   5  16   1       13.32       15.23      3.15 o 
   6  16   1      183.03      178.40      8.18 o 
   7  16   1       63.07       56.34      5.72 o 
  -7  17   1       20.00       12.60      6.04 o 
  -6  17   1       50.30       54.13      4.84 o 
  -5  17   1      191.04      204.37      7.14 o 
  -4  17   1      403.51      427.21      9.90 o 
  -3  17   1       62.47       64.95      5.20 o 
  -2  17   1       94.19       92.50      5.42 o 
  -1  17   1       85.12       79.63      5.25 o 
   0  17   1      247.66      266.35      7.76 o 
   1  17   1       46.16       44.31      4.66 o 
   2  17   1       36.85       44.06      4.60 o 
   3  17   1      105.06      114.89      6.16 o 
   4  17   1      213.70      237.29      7.55 o 
   5  17   1      240.85      261.58      7.42 o 
   6  17   1       23.16       26.58      4.90 o 
  -6  18   1       85.59       92.79      6.39 o 
  -5  18   1       80.36       88.77      4.89 o 
  -4  18   1       60.40       57.75      4.43 o 
  -3  18   1       24.63       24.52      3.61 o 
  -2  18   1       10.81       12.91      3.07 o 
  -1  18   1      280.54      289.02      7.41 o 
   0  18   1      174.17      193.84      6.44 o 
   1  18   1       77.97       75.72      5.11 o 
   2  18   1      335.81      353.65      8.79 o 
   3  18   1       16.59       17.41      3.28 o 
   4  18   1       96.94       98.64      5.05 o 
   5  18   1       20.66       25.09      5.60 o 
  -4  19   1      165.59      165.09      6.09 o 
  -3  19   1      133.45      150.11      5.56 o 
  -2  19   1      108.90      117.70      5.90 o 
  -1  19   1       37.96       39.50      3.41 o 
   0  19   1      111.92      125.08      5.49 o 
   1  19   1        0.86        1.11      2.52 o 
   2  19   1       13.70       14.44      2.85 o 
   3  19   1       27.79       32.40      5.03 o 
   4  19   1        1.05       -2.36      4.99 o 
  -2  20   1       28.77       21.53      6.04 o 
  -1  20   1       71.31      100.86      5.64 o 
   0  20   1       36.33       38.14      3.26 o 
   1  20   1      224.29      239.52      9.28 o 
  -2 -20   2      172.17      180.64      8.93 o 
  -1 -20   2       39.20       40.17      5.78 o 
   0 -20   2        3.64        1.58      3.41 o 
   1 -20   2       34.94       45.16      4.99 o 
  -4 -19   2      169.55      161.48      9.98 o 
  -3 -19   2      179.65      179.07     10.50 o 
  -2 -19   2      169.27      165.67      7.10 o 
  -1 -19   2       40.68       42.49      4.63 o 
   0 -19   2      143.44      150.73      6.95 o 
   1 -19   2        9.29        7.20      2.95 o 
   2 -19   2        5.74        4.73      4.20 o 
   3 -19   2       28.08       37.11      4.35 o 
  -6 -18   2       97.76      102.77      5.72 o 
  -5 -18   2      288.91      322.40      7.76 o 
  -4 -18   2      118.69      126.62      4.89 o 
  -3 -18   2       84.85       78.28      3.87 o 
  -2 -18   2       39.19       31.03      2.89 o 
  -1 -18   2        0.80       -0.69      1.93 o 
   0 -18   2      110.27      102.46      4.30 o 
   1 -18   2      318.03      319.46      8.18 o 
   2 -18   2       14.05       13.55      2.58 o 
   3 -18   2      102.11       98.46      4.34 o 
   4 -18   2      149.61      189.47      8.07 o 
  -7 -17   2       50.57       56.13      4.82 o 
  -6 -17   2      179.15      196.92      6.53 o 
  -5 -17   2      250.80      247.78      5.85 o 
  -4 -17   2      317.62      320.01      6.48 o 
  -3 -17   2       97.91      111.50      4.99 o 
  -2 -17   2      295.00      289.84      7.01 o 
  -1 -17   2      394.98      395.16      7.80 o 
   0 -17   2       10.84        8.17      2.34 o 
   1 -17   2       51.40       57.87      4.09 o 
   2 -17   2      534.45      562.51      9.76 o 
   3 -17   2       12.26       12.06      2.56 o 
   4 -17   2      186.08      189.33      5.82 o 
   5 -17   2       83.73      102.12      5.20 o 
  -8 -16   2      128.77      125.35      5.94 o 
  -7 -16   2      145.48      160.05      4.88 o 
  -6 -16   2      142.40      139.52      3.63 o 
  -5 -16   2       18.94       17.26      2.34 o 
  -4 -16   2      308.87      305.27      9.63 o 
  -3 -16   2      309.69      301.90      7.67 o 
  -2 -16   2      317.11      326.81      8.28 o 
  -1 -16   2       94.31      105.34      5.03 o 
   0 -16   2       63.83       70.43      3.76 o 
   1 -16   2      728.11      743.54      9.61 o 
   2 -16   2       22.74       24.93      3.14 o 
   3 -16   2       99.97      111.47      7.88 o 
   4 -16   2      116.15      119.02      4.76 o 
   5 -16   2      132.74      145.26      5.87 o 
   6 -16   2       55.56       58.17      4.64 o 
  -8 -15   2       39.09       45.09      2.88 o 
  -7 -15   2       97.04      105.64      3.34 o 
  -6 -15   2      325.61      325.00      5.36 o 
  -5 -15   2       24.68       29.60      2.93 o 
  -4 -15   2       89.74       90.69      3.59 o 
  -3 -15   2      696.92      652.25     10.33 o 
  -2 -15   2     1305.69     1255.85     14.97 o 
  -1 -15   2      777.56      740.74     10.08 o 
   0 -15   2      468.60      477.07      8.08 o 
   1 -15   2      282.24      287.59      5.67 o 
   2 -15   2      126.59      122.01      4.32 o 
   3 -15   2      130.76      137.41      5.28 o 
   4 -15   2      276.01      261.74      7.14 o 
   5 -15   2      102.99      109.05      4.25 o 
   6 -15   2      207.48      218.24      6.18 o 
   7 -15   2       67.11       88.81      6.31 o 
  -9 -14   2      315.79      316.56      5.93 o 
  -8 -14   2      114.99      117.01      3.37 o 
  -7 -14   2       58.44       60.66      2.97 o 
  -6 -14   2      719.05      720.19      9.16 o 
  -5 -14   2      523.77      507.57      7.54 o 
  -4 -14   2      430.30      413.94      8.98 o 
  -3 -14   2      664.31      657.48     10.86 o 
  -2 -14   2      385.65      390.52      6.77 o 
  -1 -14   2      158.51      162.17      4.53 o 
   0 -14   2     2245.12     2103.26     21.19 o 
   1 -14   2      702.32      688.57      8.43 o 
   2 -14   2      282.40      283.48      5.15 o 
   3 -14   2      272.09      271.98      5.96 o 
   4 -14   2      333.18      333.64      6.86 o 
   5 -14   2      622.79      608.16      8.79 o 
   6 -14   2      533.90      536.28      7.71 o 
   7 -14   2      103.34      113.27      6.15 o 
   8 -14   2       92.16       76.33      7.41 o 
 -10 -13   2        8.27        7.61      8.40 o 
  -9 -13   2       73.78       85.03      3.26 o 
  -8 -13   2      327.29      327.28      5.26 o 
  -7 -13   2      352.69      357.92      5.83 o 
  -6 -13   2       76.59       85.30      3.50 o 
  -5 -13   2      480.31      448.75      6.37 o 
  -4 -13   2      472.68      450.46      7.62 o 
  -3 -13   2     1018.53     1009.53     11.56 o 
  -2 -13   2       32.27       32.61      2.80 o 
  -1 -13   2     1675.39     1653.89     27.28 o 
   0 -13   2      109.55      122.54      4.05 o 
   1 -13   2      944.85      926.42      9.55 o 
   2 -13   2      495.06      473.84      6.87 o 
   3 -13   2      142.09      138.78      4.00 o 
   4 -13   2      462.02      451.63     10.94 o 
   5 -13   2      316.43      308.57      7.71 o 
   6 -13   2      212.52      227.50      7.61 o 
   7 -13   2      147.57      147.71      4.86 o 
   8 -13   2       16.36       21.97      3.49 o 
 -10 -12   2      236.74      209.35     19.56 o 
  -9 -12   2       28.15       31.71      2.50 o 
  -8 -12   2       95.48      100.70      3.52 o 
  -7 -12   2      434.84      413.19      5.65 o 
  -6 -12   2       49.43       48.10      3.24 o 
  -5 -12   2      872.07      857.49      9.09 o 
  -4 -12   2      616.53      625.71     10.14 o 
  -3 -12   2     1387.51     1335.76     14.74 o 
  -2 -12   2      538.60      521.60      8.35 o 
  -1 -12   2      584.35      581.65      8.00 o 
   0 -12   2      620.95      592.91     12.42 o 
   1 -12   2       82.58       79.69      3.08 o 
   2 -12   2       86.45       88.61      3.10 o 
   3 -12   2      611.51      584.86      8.37 o 
   4 -12   2      354.12      367.59      6.46 o 
   5 -12   2        8.54        7.69      2.14 o 
   6 -12   2      180.72      169.38      5.20 o 
   7 -12   2        7.75        8.43      2.38 o 
   8 -12   2      275.10      263.05      6.72 o 
   9 -12   2       48.68       67.77      8.73 o 
 -11 -11   2      129.97      121.04     16.28 o 
 -10 -11   2       20.67       16.58      8.86 o 
  -9 -11   2      112.40      112.62      3.97 o 
  -8 -11   2      274.28      266.89      5.28 o 
  -7 -11   2      304.96      294.40      4.77 o 
  -6 -11   2      580.75      554.31      6.95 o 
  -5 -11   2       13.40       19.74      2.27 o 
  -4 -11   2      634.05      582.63      9.53 o 
  -3 -11   2      208.75      204.88      5.20 o 
  -2 -11   2      309.76      313.13      5.63 o 
  -1 -11   2       21.27       24.71      2.31 o 
   0 -11   2      619.72      602.67      9.45 o 
   1 -11   2      428.29      415.53      7.24 o 
   2 -11   2     1138.25     1124.50     12.35 o 
   3 -11   2      375.34      352.44      5.64 o 
   4 -11   2      550.18      558.86      7.78 o 
   5 -11   2      407.98      388.09      6.01 o 
   6 -11   2       77.88       75.38      3.78 o 
   7 -11   2      171.02      175.67      5.67 o 
   8 -11   2      259.24      268.17      6.26 o 
   9 -11   2       29.27       36.49      3.49 o 
 -11 -10   2      131.83      126.03     17.85 o 
 -10 -10   2      276.17      282.83     11.89 o 
  -9 -10   2      330.84      312.14      6.74 o 
  -8 -10   2      435.76      413.32      6.09 o 
  -7 -10   2       69.71       59.93      2.72 o 
  -6 -10   2      172.92      184.14      4.22 o 
  -5 -10   2      245.74      249.47      5.12 o 
  -4 -10   2       74.48       71.35      3.50 o 
  -3 -10   2      533.92      499.78      8.02 o 
  -2 -10   2     1252.90     1341.59     12.90 o 
  -1 -10   2      632.74      645.93      8.87 o 
   0 -10   2      485.49      452.05      7.27 o 
   1 -10   2      320.25      312.29      6.68 o 
   2 -10   2      212.08      210.41      4.65 o 
   3 -10   2      788.72      785.72      8.47 o 
   4 -10   2      306.31      309.47      5.69 o 
   5 -10   2       46.17       53.90      3.16 o 
   6 -10   2     1330.36     1274.83     11.33 o 
   7 -10   2      615.21      600.84     12.01 o 
   8 -10   2      404.49      384.50      7.58 o 
   9 -10   2      239.42      276.12      9.74 o 
  10 -10   2       10.07        6.61      4.52 o 
 -11  -9   2      139.18      145.20     20.22 o 
 -10  -9   2       63.18       75.64     14.94 o 
  -9  -9   2      611.31      590.46      8.21 o 
  -8  -9   2       10.49        9.82      1.94 o 
  -7  -9   2      483.90      462.96      6.08 o 
  -6  -9   2     1178.23     1177.93     10.53 o 
  -5  -9   2      608.46      596.08      7.82 o 
  -4  -9   2      318.62      328.14      9.09 o 
  -3  -9   2      113.10      109.23      3.95 o 
  -2  -9   2      595.88      581.78      7.17 o 
  -1  -9   2      354.37      406.22      6.53 o 
   0  -9   2     1111.77     1101.87     14.09 o 
   1  -9   2      314.07      354.95      7.17 o 
   2  -9   2      729.01      711.39      8.77 o 
   3  -9   2       17.90       22.39      2.13 o 
   4  -9   2       75.37       74.77      3.68 o 
   5  -9   2      625.57      643.21      8.10 o 
   6  -9   2      241.98      236.02      4.86 o 
   7  -9   2      145.01      140.46      4.71 o 
   8  -9   2       55.01       54.05      3.75 o 
   9  -9   2       77.50       81.24      4.71 o 
  10  -9   2      106.65       96.03      8.69 o 
 -12  -8   2       98.17      105.03     14.97 o 
 -11  -8   2      136.97      143.62     21.27 o 
 -10  -8   2      405.04      414.35     29.08 o 
  -9  -8   2      298.12      273.90      5.80 o 
  -8  -8   2      175.63      173.29      4.10 o 
  -7  -8   2      837.33      805.52      8.17 o 
  -6  -8   2      290.32      313.25      5.67 o 
  -5  -8   2      321.65      348.01      7.22 o 
  -4  -8   2       29.66       36.93      2.98 o 
  -3  -8   2     1443.83     1440.23     13.54 o 
  -2  -8   2      251.69      272.56      5.77 o 
  -1  -8   2     1126.81     1238.57     16.95 o 
   0  -8   2     2507.52     2658.03     26.33 o 
   1  -8   2      738.88      807.80      8.82 o 
   2  -8   2      500.07      461.84      6.53 o 
   3  -8   2      150.38      143.45      5.36 o 
   4  -8   2      932.64      926.00     12.14 o 
   5  -8   2      117.93      127.60      4.29 o 
   6  -8   2      224.31      220.20      5.10 o 
   7  -8   2       11.07        8.05      2.12 o 
   8  -8   2       94.13       88.44      4.23 o 
   9  -8   2       35.17       32.57      2.99 o 
  10  -8   2       63.66       50.86      7.07 o 
 -12  -7   2       46.97       51.20     12.34 o 
 -11  -7   2      330.56      341.60     32.56 o 
 -10  -7   2      141.97      130.23     23.63 o 
  -9  -7   2      139.94      144.79      4.55 o 
  -8  -7   2       20.62       18.78      2.31 o 
  -7  -7   2     1271.16     1237.13     17.84 o 
  -6  -7   2      576.30      517.57      8.42 o 
  -5  -7   2      192.64      209.18      5.52 o 
  -4  -7   2     1410.06     1388.77     14.05 o 
  -3  -7   2     6221.61     6225.40     49.71 o 
  -2  -7   2     2363.36     2420.73     19.12 o 
  -1  -7   2      137.43      157.31      4.90 o 
   0  -7   2     4009.26     4228.68     72.04 o 
   1  -7   2     2969.89     3178.97     24.11 o 
   2  -7   2     1593.19     1671.64     12.45 o 
   3  -7   2       62.00       66.64      3.02 o 
   4  -7   2      549.74      552.11     10.39 o 
   5  -7   2      325.33      313.47      8.83 o 
   6  -7   2      173.58      179.94      4.71 o 
   7  -7   2      344.97      306.70      5.81 o 
   8  -7   2      277.02      272.83      6.20 o 
   9  -7   2      113.43      113.83      4.76 o 
  10  -7   2      117.72      129.90      7.19 o 
 -12  -6   2       14.19       17.76      5.97 o 
 -11  -6   2       28.70       34.92     14.70 o 
 -10  -6   2      137.75      147.32      9.31 o 
  -9  -6   2      199.35      188.08      5.41 o 
  -8  -6   2       64.36       64.89      3.60 o 
  -7  -6   2       14.70       16.79      2.18 o 
  -6  -6   2      290.39      320.45      7.76 o 
  -5  -6   2     1574.13     1646.56     17.69 o 
  -4  -6   2      818.28      923.83     10.05 o 
  -3  -6   2     5503.30     5841.30     47.18 o 
  -2  -6   2     3178.49     3099.14     27.84 o 
  -1  -6   2     1768.43     1830.43     22.36 o 
   0  -6   2     2261.55     2297.08     32.44 o 
   1  -6   2     1210.97     1210.69     23.84 o 
   2  -6   2     3470.08     3567.90     40.27 o 
   3  -6   2     2212.27     2132.49     16.54 o 
   4  -6   2      388.71      405.91      8.74 o 
   5  -6   2        5.08        4.63      2.09 o 
   6  -6   2      459.24      442.38      7.99 o 
   7  -6   2      103.78       93.82      3.96 o 
   8  -6   2      248.27      246.35      6.15 o 
   9  -6   2      256.48      224.68      7.98 o 
  10  -6   2       50.70       59.32      5.79 o 
  11  -6   2       77.31       76.14      9.71 o 
 -12  -5   2       83.85       79.71      8.50 o 
 -11  -5   2      110.04      116.10     16.18 o 
 -10  -5   2      376.77      359.06     12.07 o 
  -9  -5   2      399.88      426.73      8.54 o 
  -8  -5   2      292.56      287.74      5.92 o 
  -7  -5   2      973.23      912.93     13.57 o 
  -6  -5   2      761.67      761.21     13.23 o 
  -5  -5   2      964.33      979.40     10.91 o 
  -4  -5   2      111.49      129.60      4.16 o 
  -3  -5   2     1153.56     1240.16     17.95 o 
  -2  -5   2      137.60      143.42      3.76 o 
  -1  -5   2      474.32      493.71      9.31 o 
   0  -5   2      210.65      225.54      6.19 o 
   1  -5   2      238.97      238.29      5.63 o 
   2  -5   2     2259.57     2301.87     21.19 o 
   3  -5   2     3122.07     3212.34     25.06 o 
   4  -5   2     1388.94     1420.49     16.03 o 
   5  -5   2      142.32      141.11      5.34 o 
   6  -5   2       82.79       87.45      4.06 o 
   7  -5   2      634.49      637.58      8.90 o 
   8  -5   2       69.22       58.97      3.44 o 
   9  -5   2      125.16      125.59      4.52 o 
  10  -5   2        9.73       11.37      4.18 o 
  11  -5   2      242.60      263.23     12.86 o 
 -12  -4   2      108.07      121.67      9.86 o 
 -11  -4   2      286.55      291.45     35.97 o 
 -10  -4   2       73.06       75.32      6.87 o 
  -9  -4   2      125.01      131.62      7.86 o 
  -8  -4   2      524.84      538.95     15.39 o 
  -7  -4   2      643.59      703.98     18.63 o 
  -6  -4   2      627.59      632.39     10.43 o 
  -5  -4   2     1356.77     1379.34     12.95 o 
  -4  -4   2       11.61       10.52      1.77 o 
  -3  -4   2      172.82      187.17      4.70 o 
  -2  -4   2      778.93      777.28     10.87 o 
  -1  -4   2     1701.57     1750.10     27.54 o 
   0  -4   2     3109.51     3136.53     47.26 o 
   1  -4   2     2287.56     2194.02     28.54 o 
   2  -4   2      420.65      458.12      8.02 o 
   3  -4   2      967.96      906.56     12.20 o 
   4  -4   2     1276.90     1277.55     13.15 o 
   5  -4   2      734.26      726.28     11.06 o 
   6  -4   2       86.05       96.51      3.68 o 
   7  -4   2      536.55      522.86      8.45 o 
   8  -4   2      120.03      125.46      6.49 o 
   9  -4   2       89.16       92.33      4.51 o 
  10  -4   2       69.75       69.66      9.80 o 
  11  -4   2       39.41       36.10      9.19 o 
 -13  -3   2       18.94       26.52     10.24 o 
 -12  -3   2      127.57      126.75      9.91 o 
 -11  -3   2      246.61      253.75     15.61 o 
 -10  -3   2      123.41      114.78     10.47 o 
  -9  -3   2      343.71      351.15     11.08 o 
  -8  -3   2       89.67      104.69      5.43 o 
  -7  -3   2      178.68      187.10      7.90 o 
  -6  -3   2      110.75      124.98      4.99 o 
  -5  -3   2      798.78      866.53     11.10 o 
  -4  -3   2      747.65      732.35     11.35 o 
  -3  -3   2     2284.39     2328.38     23.63 o 
  -2  -3   2      327.72      316.84     12.47 o 
  -1  -3   2     2093.69     2147.02     51.86 o 
   0  -3   2     3962.33     4101.87     69.97 o 
   1  -3   2     5442.76     5350.40     69.71 o 
   2  -3   2     4609.70     4767.61     84.66 o 
   3  -3   2      331.32      306.61      6.78 o 
   4  -3   2      674.83      740.30      9.73 o 
   5  -3   2      447.00      481.19      8.25 o 
   6  -3   2      189.74      204.90      5.59 o 
   7  -3   2      159.19      165.43      5.07 o 
   8  -3   2       91.87      101.27      4.06 o 
   9  -3   2      135.52      129.44      9.16 o 
  10  -3   2      197.19      218.84      9.53 o 
  11  -3   2      191.70      173.37     12.03 o 
 -13  -2   2       55.52       48.84     13.13 o 
 -12  -2   2      120.92      115.45      9.11 o 
 -11  -2   2      376.88      385.39      9.39 o 
 -10  -2   2      110.74      114.70      7.32 o 
  -9  -2   2      399.82      438.67     11.97 o 
  -8  -2   2      979.09     1002.90     19.78 o 
  -7  -2   2       89.43      106.53      6.04 o 
  -6  -2   2     1340.99     1363.91     16.75 o 
  -5  -2   2      968.46     1041.24     14.84 o 
  -4  -2   2     1945.49     1974.52     39.30 o 
  -3  -2   2     1844.95     1787.89     27.18 o 
  -2  -2   2     3059.10     2994.90     38.77 o 
  -1  -2   2     2470.47     2389.09     33.92 o 
   0  -2   2     8499.67     8575.82    125.49 o 
   1  -2   2     7299.46     7339.97     89.40 o 
   2  -2   2      601.08      566.53     17.60 o 
   3  -2   2      220.41      283.77     11.01 o 
   4  -2   2      735.02      743.14      9.26 o 
   5  -2   2     3515.67     3539.55     32.92 o 
   6  -2   2       83.58       88.62      5.50 o 
   7  -2   2      342.48      351.36      6.72 o 
   8  -2   2       91.68       99.22      3.85 o 
   9  -2   2      251.19      232.72      8.07 o 
  10  -2   2        4.60        9.23      4.21 o 
  11  -2   2      152.11      147.65     19.43 o 
 -13  -1   2        2.50        2.89      8.40 o 
 -12  -1   2      132.96      129.80      9.43 o 
 -11  -1   2      296.46      283.97      7.68 o 
 -10  -1   2      302.17      299.43      9.06 o 
  -9  -1   2       37.63       53.30      9.16 o 
  -8  -1   2      384.03      358.82     10.18 o 
  -7  -1   2      136.33      127.33      6.81 o 
  -6  -1   2      379.61      420.92      8.80 o 
  -5  -1   2     1387.50     1500.77     23.19 o 
  -4  -1   2      427.98      361.37     12.21 o 
  -3  -1   2      550.71      530.88     12.53 o 
  -2  -1   2     2194.12     2092.87     47.85 o 
  -1  -1   2     1191.78     1197.75     14.22 o 
   0  -1   2    13755.90    13176.76    108.47 o 
   1  -1   2      820.62      819.03     11.28 o 
   2  -1   2     3573.43     3722.58     49.53 o 
   3  -1   2       93.65       98.40      4.59 o 
   4  -1   2       61.60       60.19      2.98 o 
   5  -1   2      500.86      493.04      8.60 o 
   6  -1   2      261.33      278.12      7.76 o 
   7  -1   2      305.32      292.83      7.13 o 
   8  -1   2       71.32       78.10      4.27 o 
   9  -1   2      377.60      352.96      8.66 o 
  10  -1   2       24.54       14.35      5.27 o 
  11  -1   2      240.28      255.74     10.03 o 
 -13   0   2       16.69        9.71      9.19 o 
 -12   0   2      301.71      310.67     12.02 o 
 -11   0   2      331.78      346.35     15.71 o 
 -10   0   2        5.96       23.48      3.71 o 
  -9   0   2      740.73      786.83     17.07 o 
  -8   0   2        9.84       22.20      3.99 o 
  -7   0   2      751.11      801.86     18.01 o 
  -6   0   2      862.26      889.69     17.19 o 
  -5   0   2       10.36       12.36      3.81 o 
  -4   0   2     1071.65     1191.52     16.51 o 
  -3   0   2     2325.21     2318.32     24.95 o 
  -2   0   2      754.42      652.52      9.97 o 
  -1   0   2     2821.15     2707.19     26.43 o 
   0   0   2     6632.29     6467.42    118.02 o 
   1   0   2     2018.61     2095.75     29.72 o 
   2   0   2      496.12      577.38     19.17 o 
   3   0   2     3339.66     3553.40     31.35 o 
   4   0   2      397.18      487.64      7.15 o 
   5   0   2     2459.57     2595.83     23.63 o 
   6   0   2      495.24      527.17     10.97 o 
   7   0   2       75.93       54.89      5.70 o 
   8   0   2      804.05      835.19     12.02 o 
   9   0   2        0.84        3.01      2.75 o 
  10   0   2      217.60      228.52     11.26 o 
  11   0   2       61.38       62.67      5.50 o 
 -13   1   2        2.58        2.05      3.78 o 
 -12   1   2      131.25      149.18      8.17 o 
 -11   1   2      291.45      287.14     10.14 o 
 -10   1   2      302.77      307.93      7.59 o 
  -9   1   2       38.46       54.50      4.71 o 
  -8   1   2      389.09      375.65      9.83 o 
  -7   1   2      139.37      129.64      7.07 o 
  -6   1   2      386.06      438.57     10.65 o 
  -5   1   2     1392.73     1521.43     53.17 o 
  -4   1   2      430.24      364.97      8.97 o 
  -3   1   2      551.34      505.30      9.81 o 
  -2   1   2     2224.64     2174.86     23.15 o 
  -1   1   2     1175.69     1158.44     14.27 o 
   0   1   2    13761.99    13247.28     92.68 o 
   1   1   2      820.93      820.19     19.43 o 
   2   1   2     3587.76     3777.55     38.51 o 
   3   1   2       93.67       98.21      4.47 o 
   4   1   2       60.52       55.98      4.82 o 
   5   1   2      502.25      483.71      8.47 o 
   6   1   2      261.43      260.90      9.37 o 
   7   1   2      301.79      281.72      8.62 o 
   8   1   2       69.66       73.85      4.33 o 
   9   1   2      381.45      361.78      7.27 o 
  10   1   2       24.57       14.42      4.47 o 
  11   1   2      240.25      248.18      8.42 o 
 -13   2   2       54.95       48.80      6.23 o 
 -12   2   2      120.79      112.99     14.83 o 
 -11   2   2      378.02      394.43     13.18 o 
 -10   2   2      112.03      104.83      7.57 o 
  -9   2   2      405.03      442.51      8.74 o 
  -8   2   2      980.09     1014.15     24.04 o 
  -7   2   2       88.67       82.30      5.91 o 
  -6   2   2     1328.28     1345.09     16.47 o 
  -5   2   2      966.78     1025.67     16.23 o 
  -4   2   2     1953.71     1989.57     42.01 o 
  -3   2   2     1843.35     1802.47     28.77 o 
  -2   2   2     3062.88     3053.64     47.84 o 
  -1   2   2     2476.81     2434.13     21.32 o 
   0   2   2     8513.14     8590.62    109.34 o 
   1   2   2     7295.05     7416.80     92.74 o 
   2   2   2      601.32      585.03     10.86 o 
   3   2   2      221.88      277.58      8.14 o 
   4   2   2      727.75      726.22     11.50 o 
   5   2   2     3511.82     3494.20     46.05 o 
   6   2   2       82.80      104.23      6.53 o 
   7   2   2      345.31      343.69     12.89 o 
   8   2   2       90.78       97.37      4.17 o 
   9   2   2      253.90      230.49      6.59 o 
  10   2   2        4.36        6.18      3.94 o 
  11   2   2      153.82      146.56      6.62 o 
 -13   3   2       18.81       23.07      4.53 o 
 -12   3   2      125.16      103.08      8.46 o 
 -11   3   2      246.43      255.11      9.79 o 
 -10   3   2      124.87      111.85     10.61 o 
  -9   3   2      350.54      373.33     12.10 o 
  -8   3   2       88.05       98.71      4.40 o 
  -7   3   2      178.61      191.23      5.34 o 
  -6   3   2      112.31      116.22      4.65 o 
  -5   3   2      800.93      862.80     10.76 o 
  -4   3   2      747.33      735.54     16.87 o 
  -3   3   2     2291.40     2389.06     32.77 o 
  -2   3   2      323.36      310.27      7.97 o 
  -1   3   2     2090.12     2122.51     35.10 o 
   0   3   2     3955.37     3954.20     87.02 o 
   1   3   2     5453.74     5340.73     50.55 o 
   2   3   2     4576.32     4752.24     44.13 o 
   3   3   2      334.88      330.17      8.99 o 
   4   3   2      670.72      717.39     18.80 o 
   5   3   2      451.63      481.34     10.10 o 
   6   3   2      188.64      212.57      7.01 o 
   7   3   2      157.42      148.65      5.98 o 
   8   3   2       89.17       89.87      5.21 o 
   9   3   2      136.72      129.80      5.14 o 
  10   3   2      196.21      190.98      8.67 o 
  11   3   2      192.26      188.18      7.87 o 
 -13   4   2       92.51       94.00      6.56 o 
 -12   4   2      110.46      108.97      6.56 o 
 -11   4   2      284.45      272.34     13.56 o 
 -10   4   2       72.14       84.05      6.37 o 
  -9   4   2      126.31      124.55     11.67 o 
  -8   4   2      527.73      549.17     16.97 o 
  -7   4   2      646.40      665.41     11.23 o 
  -6   4   2      620.14      636.92      8.97 o 
  -5   4   2     1367.72     1364.23     13.97 o 
  -4   4   2       11.32       15.58      2.85 o 
  -3   4   2      173.77      205.36      8.63 o 
  -2   4   2      769.29      781.02     11.61 o 
  -1   4   2     1714.81     1678.00     21.33 o 
   0   4   2     3110.44     3165.38     33.78 o 
   1   4   2     2283.42     2199.59     26.00 o 
   2   4   2      421.41      464.12     10.20 o 
   3   4   2      973.97      921.46     31.60 o 
   4   4   2     1270.55     1293.07     15.64 o 
   5   4   2      732.21      725.20     12.35 o 
   6   4   2       85.84       99.53      4.78 o 
   7   4   2      537.50      506.99     10.16 o 
   8   4   2      119.30      123.69      4.31 o 
   9   4   2       89.39       83.02      4.44 o 
  10   4   2       67.38       51.83      4.75 o 
  11   4   2       39.62       36.64      3.37 o 
 -12   5   2       84.58       82.89      5.54 o 
 -11   5   2      111.79      117.37      7.65 o 
 -10   5   2      375.38      375.49      7.70 o 
  -9   5   2      405.92      437.31     13.45 o 
  -8   5   2      293.97      309.83     17.07 o 
  -7   5   2      971.16      902.26     15.34 o 
  -6   5   2      755.29      761.82      9.52 o 
  -5   5   2      961.31      958.95      9.06 o 
  -4   5   2      113.10      123.59      6.14 o 
  -3   5   2     1158.08     1230.68     22.29 o 
  -2   5   2      138.40      148.33      7.70 o 
  -1   5   2      477.50      471.08     43.13 o 
   0   5   2      209.73      226.64      6.63 o 
   1   5   2      242.10      238.20      7.21 o 
   2   5   2     2266.34     2365.63     47.30 o 
   3   5   2     3115.59     3182.55     36.89 o 
   4   5   2     1388.58     1426.37     21.02 o 
   5   5   2      138.32      139.09      4.44 o 
   6   5   2       79.74       87.33      4.29 o 
   7   5   2      637.16      643.15      9.33 o 
   8   5   2       68.90       66.95      3.82 o 
   9   5   2      122.83      113.80      6.79 o 
  10   5   2        9.66        8.77      2.99 o 
  11   5   2      241.81      266.25      8.69 o 
 -12   6   2       13.82       18.97      3.01 o 
 -11   6   2       28.80       30.83      4.54 o 
 -10   6   2      139.15      135.78     11.03 o 
  -9   6   2      201.42      193.54      6.03 o 
  -8   6   2       62.21       65.45      5.98 o 
  -7   6   2       15.15       17.60      3.75 o 
  -6   6   2      290.51      316.19      8.01 o 
  -5   6   2     1564.68     1621.21     17.79 o 
  -4   6   2      826.25      897.38     13.47 o 
  -3   6   2     5472.23     5814.09    114.22 o 
  -2   6   2     3171.87     3108.77     72.21 o 
  -1   6   2     1767.51     1880.63     28.69 o 
   0   6   2     2253.66     2344.77     80.87 o 
   1   6   2     1205.21     1177.07     17.87 o 
   2   6   2     3479.64     3561.46     58.92 o 
   3   6   2     2218.17     2105.26     34.53 o 
   4   6   2      390.22      422.91      7.93 o 
   5   6   2        5.16        2.82      1.92 o 
   6   6   2      458.09      452.30      8.89 o 
   7   6   2      105.34      101.05      5.13 o 
   8   6   2      247.66      243.18      7.44 o 
   9   6   2      256.52      235.48      7.92 o 
  10   6   2       49.38       47.86      5.32 o 
  11   6   2       78.14       71.18      4.22 o 
 -12   7   2       48.40       49.22      3.49 o 
 -11   7   2      330.71      333.38      8.81 o 
 -10   7   2      143.03      133.80      7.81 o 
  -9   7   2      138.70      143.08      6.33 o 
  -8   7   2       21.50       12.57      6.57 o 
  -7   7   2     1270.62     1261.96     25.27 o 
  -6   7   2      576.93      523.22      9.42 o 
  -5   7   2      193.73      206.46      5.33 o 
  -4   7   2     1408.14     1402.02     13.03 o 
  -3   7   2     6216.57     6134.91     37.05 o 
  -2   7   2     2365.73     2369.11     24.67 o 
  -1   7   2      138.63      166.33      5.52 o 
   0   7   2     4018.94     4327.62     66.22 o 
   1   7   2     2983.05     3206.76     29.13 o 
   2   7   2     1599.66     1680.14     17.02 o 
   3   7   2       61.50       69.32      3.10 o 
   4   7   2      550.38      551.67      8.58 o 
   5   7   2      324.67      325.42     13.00 o 
   6   7   2      170.26      175.66      6.51 o 
   7   7   2      342.25      299.07      6.25 o 
   8   7   2      274.84      268.29      7.01 o 
   9   7   2      113.11      115.78      5.28 o 
  10   7   2      119.92      135.73      6.18 o 
 -12   8   2       99.19      118.84     10.63 o 
 -11   8   2      136.77      140.73      5.01 o 
 -10   8   2      405.78      422.80      8.64 o 
  -9   8   2      297.15      267.64      6.43 o 
  -8   8   2      173.35      174.90      5.14 o 
  -7   8   2      838.52      803.53     17.92 o 
  -6   8   2      290.58      309.81      7.94 o 
  -5   8   2      318.23      340.28      7.12 o 
  -4   8   2       30.63       38.21      2.99 o 
  -3   8   2     1452.46     1425.41     14.88 o 
  -2   8   2      248.36      263.90      7.12 o 
  -1   8   2     1136.88     1207.21     12.98 o 
   0   8   2     2498.47     2650.64     24.54 o 
   1   8   2      735.29      812.72     11.01 o 
   2   8   2      496.83      462.26      8.70 o 
   3   8   2      150.18      147.56      6.07 o 
   4   8   2      938.19      924.43     21.75 o 
   5   8   2      119.61      126.50      6.50 o 
   6   8   2      224.08      214.62      7.57 o 
   7   8   2       10.80        7.15      2.38 o 
   8   8   2       98.89       95.88      5.17 o 
   9   8   2       34.54       35.35      4.51 o 
  10   8   2       64.37       63.38      4.32 o 
 -11   9   2      138.28      151.59      5.34 o 
 -10   9   2       60.18       66.99      4.00 o 
  -9   9   2      609.74      598.68     12.18 o 
  -8   9   2       10.27       11.13      2.22 o 
  -7   9   2      485.86      461.41     14.57 o 
  -6   9   2     1175.74     1163.26     14.65 o 
  -5   9   2      600.87      578.55     10.01 o 
  -4   9   2      316.17      339.97      7.42 o 
  -3   9   2      117.79      122.48      4.59 o 
  -2   9   2      595.91      561.14     12.16 o 
  -1   9   2      359.16      395.65      6.77 o 
   0   9   2     1106.87     1109.45     12.04 o 
   1   9   2      312.58      343.70      8.38 o 
   2   9   2      724.87      705.29     12.09 o 
   3   9   2       17.73       31.39      3.44 o 
   4   9   2       74.79       70.03      5.39 o 
   5   9   2      627.59      624.01     10.23 o 
   6   9   2      241.89      243.10      5.84 o 
   7   9   2      144.74      145.19      5.45 o 
   8   9   2       56.46       49.95      4.11 o 
   9   9   2       79.94       81.07      4.71 o 
  10   9   2      106.41      114.38      8.64 o 
 -11  10   2      132.78      132.37     15.23 o 
 -10  10   2      274.49      283.47      5.34 o 
  -9  10   2      331.76      317.07      6.82 o 
  -8  10   2      437.28      420.03      8.50 o 
  -7  10   2       69.13       56.96      3.87 o 
  -6  10   2      173.61      194.32     19.75 o 
  -5  10   2      242.39      244.98      5.94 o 
  -4  10   2       73.66       74.00      4.23 o 
  -3  10   2      528.95      493.49     12.12 o 
  -2  10   2     1252.80     1285.09     13.91 o 
  -1  10   2      634.53      649.80      8.80 o 
   0  10   2      486.19      464.22      8.08 o 
   1  10   2      322.56      316.08      7.80 o 
   2  10   2      210.12      208.48      6.94 o 
   3  10   2      788.60      817.07     18.08 o 
   4  10   2      309.30      313.02      9.23 o 
   5  10   2       44.26       41.79      4.10 o 
   6  10   2     1331.00     1267.44     13.55 o 
   7  10   2      616.05      585.05      9.55 o 
   8  10   2      404.43      382.22      8.36 o 
   9  10   2      237.77      259.00      8.07 o 
  10  10   2       10.12        8.93      5.78 o 
 -11  11   2      129.23      133.65      7.09 o 
 -10  11   2       20.21       19.29      3.87 o 
  -9  11   2      114.28      116.44      8.62 o 
  -8  11   2      274.42      272.02      5.20 o 
  -7  11   2      305.59      290.37      5.18 o 
  -6  11   2      578.90      563.56     12.46 o 
  -5  11   2       13.77       17.36      4.01 o 
  -4  11   2      632.05      594.35     20.88 o 
  -3  11   2      209.98      217.12      8.32 o 
  -2  11   2      312.13      297.21     13.79 o 
  -1  11   2       20.53       23.04      3.91 o 
   0  11   2      621.38      611.82     14.44 o 
   1  11   2      428.80      417.37     21.41 o 
   2  11   2     1136.00     1143.50     15.41 o 
   3  11   2      377.08      353.05      8.63 o 
   4  11   2      553.51      571.23     12.43 o 
   5  11   2      412.75      402.93      7.03 o 
   6  11   2       77.85       74.63      3.95 o 
   7  11   2      169.63      168.59      6.36 o 
   8  11   2      258.23      267.46      7.51 o 
   9  11   2       29.14       29.27      6.81 o 
 -10  12   2      236.25      234.33      7.52 o 
  -9  12   2       27.61       28.69      3.71 o 
  -8  12   2       95.50       92.33      5.28 o 
  -7  12   2      435.20      411.80      6.39 o 
  -6  12   2       49.94       50.73      3.15 o 
  -5  12   2      865.37      887.30     15.28 o 
  -4  12   2      609.66      608.43     20.22 o 
  -3  12   2     1389.75     1329.71     20.01 o 
  -2  12   2      540.27      530.30     12.82 o 
  -1  12   2      582.20      606.73     20.35 o 
   0  12   2      622.38      597.88     15.41 o 
   1  12   2       85.72       94.08     12.34 o 
   2  12   2       88.86       78.26      7.16 o 
   3  12   2      617.80      592.00     15.96 o 
   4  12   2      356.25      378.52      7.29 o 
   5  12   2        8.69        8.53      2.77 o 
   6  12   2      182.60      167.52      5.91 o 
   7  12   2        7.51        7.39      2.70 o 
   8  12   2      276.99      260.52      6.66 o 
   9  12   2       49.59       49.14      5.38 o 
  -9  13   2       71.95       86.66      6.04 o 
  -8  13   2      329.67      334.61      7.04 o 
  -7  13   2      354.84      364.76      7.40 o 
  -6  13   2       77.00       84.13      4.10 o 
  -5  13   2      484.42      446.94      7.23 o 
  -4  13   2      468.01      447.41      8.76 o 
  -3  13   2     1017.81     1018.27     25.55 o 
  -2  13   2       31.75       27.18      6.12 o 
  -1  13   2     1675.36     1620.14     77.06 o 
   0  13   2      110.72      115.15     10.42 o 
   1  13   2      954.35      951.88     25.97 o 
   2  13   2      491.54      463.51     12.53 o 
   3  13   2      145.73      135.73      4.99 o 
   4  13   2      460.77      452.65      7.47 o 
   5  13   2      316.99      323.62      7.34 o 
   6  13   2      209.11      229.28      6.46 o 
   7  13   2      145.24      151.34      5.00 o 
   8  13   2       16.84       21.66      5.27 o 
  -9  14   2      318.47      316.39     16.28 o 
  -8  14   2      114.70      114.57      6.80 o 
  -7  14   2       58.00       56.50      4.53 o 
  -6  14   2      714.39      695.35     12.32 o 
  -5  14   2      526.43      514.83      9.41 o 
  -4  14   2      424.52      427.88      8.11 o 
  -3  14   2      675.18      650.78      9.83 o 
  -2  14   2      380.17      382.78     11.61 o 
  -1  14   2      154.70      140.18      6.13 o 
   0  14   2     2241.61     2081.39     19.25 o 
   1  14   2      701.41      662.33     10.12 o 
   2  14   2      279.01      271.57      5.80 o 
   3  14   2      274.00      273.41      5.67 o 
   4  14   2      330.20      333.58      6.13 o 
   5  14   2      623.81      609.76      9.06 o 
   6  14   2      536.13      541.93     10.61 o 
   7  14   2      101.34      101.59      5.09 o 
   8  14   2       92.45       86.71      6.27 o 
  -8  15   2       38.47       45.88      4.55 o 
  -7  15   2       97.46      112.67      7.01 o 
  -6  15   2      321.86      330.26     11.51 o 
  -5  15   2       24.94       25.15      3.55 o 
  -4  15   2       92.11       90.25      4.77 o 
  -3  15   2      693.42      668.22      9.60 o 
  -2  15   2     1305.73     1262.95     12.73 o 
  -1  15   2      778.55      737.54     16.95 o 
   0  15   2      466.34      460.72      9.56 o 
   1  15   2      286.49      290.28      6.99 o 
   2  15   2      123.56      121.97      5.20 o 
   3  15   2      134.22      147.08      5.47 o 
   4  15   2      271.19      270.62      7.01 o 
   5  15   2      103.39      104.35      5.52 o 
   6  15   2      205.21      216.44      6.47 o 
   7  15   2       67.65       87.44      5.84 o 
  -7  16   2      144.02      171.08      9.78 o 
  -6  16   2      145.89      153.15      7.33 o 
  -5  16   2       19.28       24.62      4.23 o 
  -4  16   2      307.71      304.81     10.15 o 
  -3  16   2      312.33      302.83      8.41 o 
  -2  16   2      315.95      328.42      7.58 o 
  -1  16   2       93.95      110.11      4.41 o 
   0  16   2       65.49       73.83      4.76 o 
   1  16   2      729.33      731.43     12.99 o 
   2  16   2       23.28       25.54      4.04 o 
   3  16   2      100.11      103.16      6.04 o 
   4  16   2      116.21      120.05      4.69 o 
   5  16   2      128.32      141.94      5.22 o 
   6  16   2       55.33       57.62      5.24 o 
  -7  17   2       51.08       48.98      4.59 o 
  -6  17   2      177.46      198.86      7.40 o 
  -5  17   2      248.19      249.75     11.56 o 
  -4  17   2      320.68      343.11     10.02 o 
  -3  17   2       97.57      110.85      6.21 o 
  -2  17   2      294.48      280.08      7.72 o 
  -1  17   2      394.37      393.10      8.83 o 
   0  17   2       11.92        4.38      3.34 o 
   1  17   2       51.09       59.81      5.07 o 
   2  17   2      536.30      566.03     11.25 o 
   3  17   2       12.68       14.71      4.02 o 
   4  17   2      187.06      187.68      6.64 o 
   5  17   2       83.39       99.99      6.40 o 
   6  17   2       70.00       92.16      8.93 o 
  -6  18   2       98.77       99.67      7.26 o 
  -5  18   2      287.34      309.18     15.87 o 
  -4  18   2      118.32      132.46      6.40 o 
  -3  18   2       86.65       73.31      4.89 o 
  -2  18   2       38.88       37.33      3.67 o 
  -1  18   2        0.87        0.56      2.66 o 
   0  18   2      107.49      104.53      5.64 o 
   1  18   2      320.86      325.02      8.37 o 
   2  18   2       14.12       23.45      3.48 o 
   3  18   2      100.76      102.39      5.17 o 
   4  18   2      150.38      167.06      7.08 o 
  -4  19   2      170.86      188.72      6.36 o 
  -3  19   2      179.16      180.37      6.56 o 
  -2  19   2      166.25      163.22      6.46 o 
  -1  19   2       40.78       45.28      3.86 o 
   0  19   2      141.86      137.82      7.25 o 
   1  19   2        9.46       11.01      2.95 o 
   2  19   2        5.52        5.23      2.62 o 
   3  19   2       29.63       33.87      6.30 o 
  -1  20   2       38.61       44.11      7.35 o 
   0  20   2        3.47        3.14      3.43 o 
  -4 -19   3       56.84       71.16      6.83 o 
  -3 -19   3      146.80      157.54      9.71 o 
  -2 -19   3       18.93       18.12      5.25 o 
  -1 -19   3       52.34       60.34      4.90 o 
   0 -19   3       21.99       27.57      5.51 o 
   1 -19   3       47.15       50.41      6.83 o 
   2 -19   3      274.85      319.54     12.34 o 
  -6 -18   3       66.36       71.16      6.83 o 
  -5 -18   3       42.64       47.79      6.56 o 
  -4 -18   3      236.91      225.17      6.93 o 
  -3 -18   3       21.32       21.91      2.61 o 
  -2 -18   3       56.19       55.54      3.80 o 
  -1 -18   3       93.48       87.91      3.99 o 
   0 -18   3       72.12       86.06      4.13 o 
   1 -18   3      201.97      187.75      6.29 o 
   2 -18   3       14.58       22.41      3.70 o 
   3 -18   3      416.64      474.76     12.10 o 
   4 -18   3      195.48      198.50     11.82 o 
  -7 -17   3      210.65      222.02      7.69 o 
  -6 -17   3      109.96      122.87      4.16 o 
  -5 -17   3       24.45       21.96      2.45 o 
  -4 -17   3       64.88       73.00      3.83 o 
  -3 -17   3        6.45        8.87      2.32 o 
  -2 -17   3      110.69      109.50      5.36 o 
  -1 -17   3      172.94      166.82      5.24 o 
   0 -17   3      141.62      142.45      5.03 o 
   1 -17   3      193.69      187.77      5.50 o 
   2 -17   3      206.55      220.75      7.03 o 
   3 -17   3      298.28      289.15      6.92 o 
   4 -17   3       31.87       40.53      3.82 o 
   5 -17   3       53.68       62.23      8.66 o 
  -8 -16   3       20.42       20.95      3.51 o 
  -7 -16   3      179.05      178.85      4.62 o 
  -6 -16   3       25.45       30.11      2.52 o 
  -5 -16   3      236.86      207.16      6.33 o 
  -4 -16   3      175.72      192.07      7.35 o 
  -3 -16   3      168.46      161.69      5.48 o 
  -2 -16   3       38.48       35.69      3.25 o 
  -1 -16   3      194.35      199.00      5.58 o 
   0 -16   3      264.33      266.68      6.66 o 
   1 -16   3       42.96       46.92      3.58 o 
   2 -16   3      572.00      530.80      9.69 o 
   3 -16   3      204.83      223.89      6.37 o 
   4 -16   3      126.85      147.27      5.50 o 
   5 -16   3       18.00       17.85      6.83 o 
   6 -16   3      179.48      184.58     12.08 o 
  -9 -15   3      137.97      137.85      8.66 o 
  -8 -15   3       99.14      107.69      4.26 o 
  -7 -15   3       33.63       34.65      2.31 o 
  -6 -15   3       43.73       49.16      3.02 o 
  -5 -15   3      678.81      671.23      9.75 o 
  -4 -15   3      390.56      372.78      7.39 o 
  -3 -15   3     1309.65     1294.59     12.73 o 
  -2 -15   3      343.04      305.95      5.80 o 
  -1 -15   3      290.85      271.01      6.01 o 
   0 -15   3      293.93      308.56      6.43 o 
   1 -15   3      839.31      826.00     10.93 o 
   2 -15   3       41.93       45.49      3.45 o 
   3 -15   3      225.19      242.80      6.95 o 
   4 -15   3      157.81      169.41      6.16 o 
   5 -15   3       15.37       20.59      3.72 o 
   6 -15   3       49.62       49.89      8.93 o 
   7 -15   3       59.40       69.32      7.88 o 
  -9 -14   3        1.64        5.07      2.30 o 
  -8 -14   3      374.04      378.92      5.73 o 
  -7 -14   3      213.45      212.12      4.52 o 
  -6 -14   3      821.79      821.80     10.85 o 
  -5 -14   3      297.30      300.89      5.64 o 
  -4 -14   3      325.30      293.86      6.06 o 
  -3 -14   3       99.62       87.85      3.40 o 
  -2 -14   3      115.76       94.41      3.44 o 
  -1 -14   3       36.17       38.73      2.91 o 
   0 -14   3       68.37       58.27      3.33 o 
   1 -14   3      961.88      919.61     10.52 o 
   2 -14   3       95.98       85.92      3.93 o 
   3 -14   3      960.97      966.14     11.81 o 
   4 -14   3      238.87      239.45      6.50 o 
   5 -14   3      243.77      239.90      6.89 o 
   6 -14   3      136.93      141.92      7.77 o 
   7 -14   3       40.47       53.88      5.52 o 
 -10 -13   3       40.53       47.64      5.47 o 
  -9 -13   3       77.65       86.02      3.64 o 
  -8 -13   3        4.22        2.76      1.74 o 
  -7 -13   3      577.38      563.69      6.97 o 
  -6 -13   3      498.25      473.39      7.39 o 
  -5 -13   3      209.88      198.54      5.03 o 
  -4 -13   3      281.22      259.61      5.75 o 
  -3 -13   3      320.02      315.84      8.76 o 
  -2 -13   3       53.22       47.67      2.78 o 
  -1 -13   3      115.17      112.06      3.83 o 
   0 -13   3       55.47       48.14      3.90 o 
   1 -13   3      842.22      767.75      8.69 o 
   2 -13   3      540.02      501.93      6.52 o 
   3 -13   3      498.89      481.28     10.11 o 
   4 -13   3     1090.00     1044.02     11.36 o 
   5 -13   3       32.29       30.14      3.22 o 
   6 -13   3      170.52      178.34      9.58 o 
   7 -13   3       81.00       87.84      4.30 o 
   8 -13   3       78.54       72.07      5.07 o 
 -10 -12   3      164.36      171.64      8.16 o 
  -9 -12   3       42.18       41.03      2.60 o 
  -8 -12   3      102.80      108.22      3.71 o 
  -7 -12   3       52.42       52.31      2.83 o 
  -6 -12   3       10.60       11.73      2.05 o 
  -5 -12   3      200.67      185.94      4.85 o 
  -4 -12   3      641.18      617.96      8.77 o 
  -3 -12   3      149.84      129.14      3.76 o 
  -2 -12   3     1024.01     1010.39     13.01 o 
  -1 -12   3      418.34      425.70      9.86 o 
   0 -12   3      673.89      665.30      8.92 o 
   1 -12   3      504.07      481.30      8.39 o 
   2 -12   3      177.27      187.96      4.33 o 
   3 -12   3      364.40      358.94      5.98 o 
   4 -12   3      328.24      318.85      6.44 o 
   5 -12   3       78.21       74.55      4.18 o 
   6 -12   3       84.36       79.01      6.80 o 
   7 -12   3       94.85      107.13      4.38 o 
   8 -12   3       13.15       13.38      2.83 o 
 -11 -11   3       50.78       49.62     13.39 o 
 -10 -11   3      183.28      178.83      5.88 o 
  -9 -11   3      113.84       97.07      3.59 o 
  -8 -11   3      272.56      272.22      4.83 o 
  -7 -11   3       44.43       40.18      2.76 o 
  -6 -11   3      286.38      265.04      5.17 o 
  -5 -11   3      178.63      161.82      4.48 o 
  -4 -11   3      256.62      246.23      5.64 o 
  -3 -11   3       96.57      101.55      3.61 o 
  -2 -11   3      125.04      135.09      4.37 o 
  -1 -11   3      114.85      106.64      4.90 o 
   0 -11   3      428.34      419.27      9.51 o 
   1 -11   3       22.29       16.12      2.19 o 
   2 -11   3      175.68      153.99      3.71 o 
   3 -11   3       38.56       42.30      2.85 o 
   4 -11   3      175.07      186.29      4.90 o 
   5 -11   3       90.80       91.65      4.15 o 
   6 -11   3      162.53      156.55      6.43 o 
   7 -11   3      189.74      198.84      5.66 o 
   8 -11   3      499.07      501.11      8.79 o 
   9 -11   3       34.22       30.71      3.83 o 
 -11 -10   3      172.03      162.28     15.62 o 
 -10 -10   3      167.78      178.43      6.17 o 
  -9 -10   3       89.26       89.45      3.64 o 
  -8 -10   3      443.94      439.42      5.98 o 
  -7 -10   3       16.19       17.06      2.14 o 
  -6 -10   3      251.26      266.57      5.38 o 
  -5 -10   3      487.10      482.24      7.72 o 
  -4 -10   3      554.51      576.98      8.76 o 
  -3 -10   3      190.66      187.19      4.53 o 
  -2 -10   3      369.79      363.62     10.53 o 
  -1 -10   3      210.87      197.61      6.48 o 
   0 -10   3       72.42       65.69      4.49 o 
   1 -10   3      236.25      249.23      5.75 o 
   2 -10   3      534.72      535.72      6.89 o 
   3 -10   3      299.19      307.54      5.54 o 
   4 -10   3      128.54      124.72      4.35 o 
   5 -10   3       55.16       49.43      3.03 o 
   6 -10   3      160.83      168.55      5.56 o 
   7 -10   3       12.57       16.26      2.69 o 
   8 -10   3       93.19      102.91      5.62 o 
   9 -10   3      135.22      133.05      4.55 o 
 -12  -9   3       29.95       25.21     10.24 o 
 -11  -9   3       28.46       40.70     13.65 o 
 -10  -9   3      851.43      872.39     14.59 o 
  -9  -9   3       78.31       71.10      3.33 o 
  -8  -9   3      830.98      769.31      7.88 o 
  -7  -9   3     1035.28     1045.85      9.46 o 
  -6  -9   3      115.34      123.67      3.97 o 
  -5  -9   3       71.52       71.55      3.57 o 
  -4  -9   3      578.62      592.23      8.51 o 
  -3  -9   3      251.63      253.37      5.51 o 
  -2  -9   3      441.23      444.60      8.47 o 
  -1  -9   3      296.91      336.48      7.45 o 
   0  -9   3      624.16      545.38     11.02 o 
   1  -9   3      851.79      850.55     10.95 o 
   2  -9   3      524.48      529.03      7.15 o 
   3  -9   3      157.26      174.22      7.39 o 
   4  -9   3      892.08      893.12     10.11 o 
   5  -9   3      917.09      900.80     10.54 o 
   6  -9   3      424.67      400.64      7.54 o 
   7  -9   3      218.70      224.90      5.79 o 
   8  -9   3      150.13      147.63      5.51 o 
   9  -9   3        6.16       10.94      2.19 o 
 -12  -8   3       23.30       24.94     10.50 o 
 -11  -8   3      197.24      192.20     24.42 o 
 -10  -8   3       25.52       23.42      3.51 o 
  -9  -8   3       68.13       65.68      3.68 o 
  -8  -8   3      486.48      465.15      6.41 o 
  -7  -8   3      225.51      217.19      4.39 o 
  -6  -8   3      897.14      875.60     11.72 o 
  -5  -8   3     1680.47     1665.72     16.89 o 
  -4  -8   3     2157.11     2239.38     28.72 o 
  -3  -8   3      644.18      637.83      8.17 o 
  -2  -8   3      463.20      474.26      9.49 o 
  -1  -8   3      812.71      819.75     11.61 o 
   0  -8   3      393.75      413.43     10.07 o 
   1  -8   3       46.58       55.24      2.89 o 
   2  -8   3      596.14      596.54      8.00 o 
   3  -8   3     1752.54     1821.68     19.89 o 
   4  -8   3      424.34      415.39      8.20 o 
   5  -8   3      238.56      229.87      6.79 o 
   6  -8   3       20.58       27.81      2.73 o 
   7  -8   3      568.99      530.24      7.69 o 
   8  -8   3       25.37       27.87      3.23 o 
   9  -8   3      207.24      224.64      5.54 o 
  10  -8   3        8.83       11.10      8.14 o 
 -12  -7   3      102.19      116.84     17.33 o 
 -11  -7   3      391.39      357.61     33.61 o 
 -10  -7   3      550.76      518.70     11.26 o 
  -9  -7   3      196.36      187.78      5.67 o 
  -8  -7   3       64.20       58.34      3.25 o 
  -7  -7   3      461.19      431.31      6.66 o 
  -6  -7   3     1438.79     1401.02     14.31 o 
  -5  -7   3      296.29      328.73      7.59 o 
  -4  -7   3      358.18      334.34      6.46 o 
  -3  -7   3      197.11      215.75      4.45 o 
  -2  -7   3     1693.52     1927.32     20.50 o 
  -1  -7   3     1176.48     1146.38     15.26 o 
   0  -7   3     2596.96     2753.09     25.67 o 
   1  -7   3      622.85      646.35      8.06 o 
   2  -7   3      909.22      962.30     13.97 o 
   3  -7   3     1343.60     1429.52     16.67 o 
   4  -7   3      811.21      786.12     12.31 o 
   5  -7   3      167.64      167.40      5.42 o 
   6  -7   3      383.69      384.21      7.26 o 
   7  -7   3      767.88      744.81      9.14 o 
   8  -7   3      246.84      253.73      5.46 o 
   9  -7   3      252.05      263.13      6.02 o 
  10  -7   3      144.61      143.20      6.04 o 
 -12  -6   3       64.17       71.94     15.23 o 
 -11  -6   3       29.16       35.97     16.28 o 
 -10  -6   3      402.59      400.23      9.98 o 
  -9  -6   3      118.69      101.66      4.73 o 
  -8  -6   3      562.47      532.39      7.85 o 
  -7  -6   3      416.82      396.23      6.52 o 
  -6  -6   3     1378.01     1430.61     17.13 o 
  -5  -6   3      387.24      352.07      7.93 o 
  -4  -6   3     1214.19     1191.99     15.65 o 
  -3  -6   3      719.56      695.60     10.07 o 
  -2  -6   3       95.24      102.78      5.31 o 
  -1  -6   3     8245.77     8660.71     83.57 o 
   0  -6   3      129.88      188.41      5.96 o 
   1  -6   3     2753.76     2904.52     26.66 o 
   2  -6   3      156.59      132.62      4.20 o 
   3  -6   3     1402.64     1454.00     16.62 o 
   4  -6   3      348.98      355.04      7.32 o 
   5  -6   3      614.59      594.56      8.98 o 
   6  -6   3       28.82       30.16      2.63 o 
   7  -6   3      353.21      330.42      6.18 o 
   8  -6   3       18.53       15.10      2.36 o 
   9  -6   3      108.25      115.18      4.49 o 
  10  -6   3      261.05      287.92     10.93 o 
 -12  -5   3      118.55      138.11     19.69 o 
 -11  -5   3       54.93       72.73     20.74 o 
 -10  -5   3      144.55      136.72     11.32 o 
  -9  -5   3      517.27      512.73     11.72 o 
  -8  -5   3      455.14      443.97      7.89 o 
  -7  -5   3      293.89      307.04      8.25 o 
  -6  -5   3     2236.70     2215.59     21.82 o 
  -5  -5   3     1716.41     1755.65     18.56 o 
  -4  -5   3     1845.76     1954.07     27.49 o 
  -3  -5   3     4141.87     4303.85     33.93 o 
  -2  -5   3     2183.72     2248.53     33.31 o 
  -1  -5   3     1655.99     1726.00     20.01 o 
   0  -5   3     3119.18     3237.83     36.09 o 
   1  -5   3     2562.47     2605.65     23.73 o 
   2  -5   3      376.23      361.77      6.31 o 
   3  -5   3     2050.77     2057.33     23.15 o 
   4  -5   3     1329.87     1362.59     14.91 o 
   5  -5   3        8.87       12.30      2.19 o 
   6  -5   3      370.46      352.07      6.32 o 
   7  -5   3      303.20      304.63      5.71 o 
   8  -5   3      150.43      154.84      4.39 o 
   9  -5   3      434.52      435.61      8.83 o 
  10  -5   3       56.96       52.52      6.00 o 
 -12  -4   3       15.85       17.51      6.62 o 
 -11  -4   3       68.92       81.32     15.70 o 
 -10  -4   3      461.06      463.69     13.38 o 
  -9  -4   3      476.79      463.66     10.70 o 
  -8  -4   3      336.08      338.46      8.31 o 
  -7  -4   3      132.73      130.85      5.26 o 
  -6  -4   3      347.54      377.17      7.62 o 
  -5  -4   3     1520.80     1445.36     14.56 o 
  -4  -4   3     3338.45     3326.48     26.09 o 
  -3  -4   3      382.95      346.15      8.83 o 
  -2  -4   3     4863.83     4888.13     38.36 o 
  -1  -4   3      709.91      705.84     13.35 o 
   0  -4   3     8644.79     8593.45    218.20 o 
   1  -4   3      544.85      550.65     10.19 o 
   2  -4   3      436.75      445.30     10.42 o 
   3  -4   3     1450.38     1395.04     18.57 o 
   4  -4   3     1342.16     1389.04     13.84 o 
   5  -4   3      793.03      773.08     11.34 o 
   6  -4   3       35.42       33.41      2.59 o 
   7  -4   3      178.94      174.37      4.63 o 
   8  -4   3      226.26      230.47      5.38 o 
   9  -4   3       68.18       70.61      4.61 o 
  10  -4   3       44.55       55.49      5.09 o 
 -13  -3   3       18.85       17.54      3.95 o 
 -12  -3   3       22.69       24.13      6.83 o 
 -11  -3   3       75.56       93.63      8.51 o 
 -10  -3   3      464.10      481.59     13.21 o 
  -9  -3   3      796.16      765.30     14.62 o 
  -8  -3   3      757.02      755.82     22.63 o 
  -7  -3   3      909.23      938.63     17.28 o 
  -6  -3   3      807.82      803.92     10.91 o 
  -5  -3   3     1580.20     1662.14     28.00 o 
  -4  -3   3      789.52      764.45     17.42 o 
  -3  -3   3     9351.44     9231.71    149.48 o 
  -2  -3   3     3685.07     3603.29     36.82 o 
  -1  -3   3     2687.29     2675.66     48.06 o 
   0  -3   3     2867.45     2832.76     50.57 o 
   1  -3   3     9999.76    10313.75    168.27 o 
   2  -3   3      611.49      663.69      8.99 o 
   3  -3   3     1108.92     1158.06     11.17 o 
   4  -3   3      490.55      473.30     11.86 o 
   5  -3   3       46.66       54.16      3.25 o 
   6  -3   3      245.69      237.13      5.81 o 
   7  -3   3      659.60      643.30      8.65 o 
   8  -3   3      246.16      233.80      5.76 o 
   9  -3   3      572.99      574.92     20.20 o 
  10  -3   3       10.90        6.25      5.91 o 
  11  -3   3       23.63       18.11      5.33 o 
 -13  -2   3      200.11      200.63     18.25 o 
 -12  -2   3      207.98      195.35     13.00 o 
 -11  -2   3      290.52      281.71      9.48 o 
 -10  -2   3      373.57      368.06     11.81 o 
  -9  -2   3      813.20      833.97     18.76 o 
  -8  -2   3      295.99      289.50     11.54 o 
  -7  -2   3     1710.51     1746.68     26.34 o 
  -6  -2   3      292.60      315.09      7.01 o 
  -5  -2   3      134.87      136.31      4.76 o 
  -4  -2   3      571.73      648.74     12.59 o 
  -3  -2   3     2603.79     2650.66     70.57 o 
  -2  -2   3      801.93      788.28     12.69 o 
  -1  -2   3     1300.69     1228.87     16.99 o 
   0  -2   3      396.18      412.03     12.43 o 
   1  -2   3     1082.32     1101.86     17.44 o 
   2  -2   3     2088.66     2070.11     21.68 o 
   3  -2   3      152.19      190.66      4.34 o 
   4  -2   3      488.31      480.63      7.25 o 
   5  -2   3      389.81      375.86      6.94 o 
   6  -2   3     1115.96     1092.55     12.13 o 
   7  -2   3      133.79      128.62      4.07 o 
   8  -2   3      159.06      157.58      5.35 o 
   9  -2   3      193.91      189.24      8.22 o 
  10  -2   3       11.86       13.13      4.68 o 
  11  -2   3      268.58      272.14     13.52 o 
 -13  -1   3       95.24       99.04      6.35 o 
 -12  -1   3      186.51      162.00     11.01 o 
 -11  -1   3      463.65      454.88      9.76 o 
 -10  -1   3     1020.03      994.63     25.69 o 
  -9  -1   3      117.74      133.81      9.19 o 
  -8  -1   3      830.67      820.99     16.10 o 
  -7  -1   3       44.03       47.58      4.77 o 
  -6  -1   3      720.54      745.80     13.48 o 
  -5  -1   3        7.42       12.58      7.11 o 
  -4  -1   3     1968.51     2067.45     36.27 o 
  -3  -1   3     1429.91     1466.74     21.83 o 
  -2  -1   3     1431.53     1430.19     18.33 o 
  -1  -1   3      259.83      242.76      6.78 o 
   0  -1   3      425.40      420.28      8.57 o 
   1  -1   3     3306.79     3324.05     34.32 o 
   2  -1   3      386.32      365.95      7.78 o 
   3  -1   3     2093.25     2123.53     22.57 o 
   4  -1   3      138.28      139.97      4.09 o 
   5  -1   3      419.80      374.95      9.69 o 
   6  -1   3      485.35      515.90      9.22 o 
   7  -1   3      319.27      304.70      6.84 o 
   8  -1   3      967.27      986.41     13.05 o 
   9  -1   3      491.42      497.53     10.01 o 
  10  -1   3      329.20      365.09     11.26 o 
  11  -1   3       47.29       44.10      4.51 o 
 -13   0   3      265.91      290.66     29.14 o 
 -12   0   3       11.71       18.45      5.78 o 
 -11   0   3       21.03       19.77      4.67 o 
 -10   0   3       55.41       55.35      4.84 o 
  -9   0   3      668.71      660.06     16.94 o 
  -8   0   3       18.50       12.30      3.59 o 
  -7   0   3       20.95       15.54      2.74 o 
  -6   0   3      806.19      866.30     15.19 o 
  -5   0   3        3.10        3.12      2.55 o 
  -4   0   3     4340.01     4521.80     75.64 o 
  -3   0   3      189.43      186.58      6.31 o 
  -2   0   3     2949.80     3076.33     59.01 o 
  -1   0   3      439.20      401.44      8.56 o 
   0   0   3     1107.32     1226.35     15.82 o 
   1   0   3      202.63      181.32      6.07 o 
   2   0   3      780.44      823.42     11.92 o 
   3   0   3     1807.26     1916.69     19.96 o 
   4   0   3      325.52      363.46      5.95 o 
   5   0   3      129.01      117.30      4.93 o 
   6   0   3      630.74      636.43     11.72 o 
   7   0   3      374.79      371.61      7.67 o 
   8   0   3      747.15      709.68     10.74 o 
   9   0   3     1595.58     1591.54     25.41 o 
  10   0   3       15.26       15.69      4.18 o 
  11   0   3      583.88      596.56     26.26 o 
 -13   1   3       93.45       86.91     17.07 o 
 -12   1   3      188.33      175.44     10.02 o 
 -11   1   3      465.45      460.06     17.96 o 
 -10   1   3     1019.33      920.36     31.42 o 
  -9   1   3      119.54      136.29      7.13 o 
  -8   1   3      836.15      824.91     16.00 o 
  -7   1   3       44.44       43.08      3.65 o 
  -6   1   3      719.50      732.09     12.35 o 
  -5   1   3        7.34        4.48      3.66 o 
  -4   1   3     1960.28     2058.69     26.15 o 
  -3   1   3     1432.81     1434.86     19.69 o 
  -2   1   3     1423.95     1418.03     22.48 o 
  -1   1   3      259.56      243.64      6.71 o 
   0   1   3      421.97      419.22      8.06 o 
   1   1   3     3312.60     3304.51     45.08 o 
   2   1   3      384.34      372.15      7.79 o 
   3   1   3     2102.24     2138.00     49.19 o 
   4   1   3      139.91      141.21      5.78 o 
   5   1   3      417.85      401.86     10.93 o 
   6   1   3      485.53      522.47     10.47 o 
   7   1   3      322.30      304.95      7.17 o 
   8   1   3      955.87      971.21     13.43 o 
   9   1   3      490.95      498.96     11.24 o 
  10   1   3      329.23      365.98     10.84 o 
  11   1   3       46.74       35.96      3.78 o 
 -13   2   3      198.53      178.81     22.58 o 
 -12   2   3      212.34      207.84      8.85 o 
 -11   2   3      290.35      304.59     12.83 o 
 -10   2   3      373.80      368.01     10.26 o 
  -9   2   3      809.29      793.04     17.68 o 
  -8   2   3      293.47      281.73      8.44 o 
  -7   2   3     1705.62     1708.92     24.29 o 
  -6   2   3      290.45      307.84      9.02 o 
  -5   2   3      131.79      133.43      7.44 o 
  -4   2   3      570.24      673.94     13.78 o 
  -3   2   3     2605.03     2649.78     30.74 o 
  -2   2   3      796.67      788.49     13.42 o 
  -1   2   3     1297.77     1225.27     16.85 o 
   0   2   3      397.96      407.62      7.37 o 
   1   2   3     1090.37     1115.81     17.42 o 
   2   2   3     2087.72     2128.06     21.89 o 
   3   2   3      154.18      190.71      5.24 o 
   4   2   3      483.84      478.21     10.35 o 
   5   2   3      390.48      364.16     11.88 o 
   6   2   3     1118.27     1105.52     19.26 o 
   7   2   3      133.14      142.01      5.88 o 
   8   2   3      158.70      157.44      5.88 o 
   9   2   3      191.71      181.50      7.75 o 
  10   2   3       11.90        7.04      3.10 o 
  11   2   3      269.38      267.58      6.39 o 
 -13   3   3       19.31       19.79      4.17 o 
 -12   3   3       22.12       21.72      5.22 o 
 -11   3   3       76.48       86.21      7.94 o 
 -10   3   3      463.96      478.99     13.43 o 
  -9   3   3      801.69      751.58     13.98 o 
  -8   3   3      747.85      778.51     21.53 o 
  -7   3   3      919.43      942.72     16.67 o 
  -6   3   3      811.48      797.29     12.54 o 
  -5   3   3     1581.03     1635.58     18.31 o 
  -4   3   3      790.67      773.48     19.63 o 
  -3   3   3     9354.06     9189.88     96.77 o 
  -2   3   3     3680.41     3562.65     38.21 o 
  -1   3   3     2679.77     2704.30     38.01 o 
   0   3   3     2873.48     2878.81     26.51 o 
   1   3   3     9996.22    10509.68     93.65 o 
   2   3   3      618.30      672.25     13.21 o 
   3   3   3     1106.40     1138.17     14.71 o 
   4   3   3      483.66      468.61      9.55 o 
   5   3   3       46.25       48.58      4.30 o 
   6   3   3      241.45      235.50      8.82 o 
   7   3   3      651.03      650.97     10.82 o 
   8   3   3      246.54      235.88      5.48 o 
   9   3   3      576.15      574.56     12.46 o 
  10   3   3       10.57        6.62      2.89 o 
  11   3   3       22.80       18.22      3.85 o 
 -13   4   3       27.80       31.96      3.71 o 
 -12   4   3       16.47       10.42      3.63 o 
 -11   4   3       68.96       67.42      5.55 o 
 -10   4   3      461.57      459.58     10.97 o 
  -9   4   3      475.88      436.70     13.11 o 
  -8   4   3      332.62      334.82     10.78 o 
  -7   4   3      135.83      137.96      5.94 o 
  -6   4   3      347.55      386.55      7.78 o 
  -5   4   3     1515.46     1440.76     15.23 o 
  -4   4   3     3336.15     3354.60     46.42 o 
  -3   4   3      385.46      342.13     10.71 o 
  -2   4   3     4876.25     4902.20     50.22 o 
  -1   4   3      708.28      731.34     11.40 o 
   0   4   3     8648.41     8787.74     80.46 o 
   1   4   3      539.14      544.60     11.65 o 
   2   4   3      442.82      475.30     13.94 o 
   3   4   3     1457.37     1416.85     14.09 o 
   4   4   3     1338.58     1377.80     16.50 o 
   5   4   3      791.10      763.84     12.88 o 
   6   4   3       34.48       38.12      4.23 o 
   7   4   3      179.59      181.24      4.56 o 
   8   4   3      231.01      228.96      5.91 o 
   9   4   3       69.23       71.10      5.67 o 
  10   4   3       45.47       44.98      3.94 o 
  11   4   3       46.86       44.75      4.22 o 
 -13   5   3       15.17       12.21      2.58 o 
 -12   5   3      119.03      127.12      6.62 o 
 -11   5   3       54.55       56.05      6.01 o 
 -10   5   3      141.62      146.19      6.53 o 
  -9   5   3      512.52      514.63     11.19 o 
  -8   5   3      454.91      420.63     20.22 o 
  -7   5   3      291.01      297.14      7.08 o 
  -6   5   3     2241.85     2203.36     18.86 o 
  -5   5   3     1715.88     1796.71     15.83 o 
  -4   5   3     1843.59     1927.62     17.78 o 
  -3   5   3     4160.68     4312.87     55.69 o 
  -2   5   3     2172.06     2261.48     34.84 o 
  -1   5   3     1658.64     1789.32     20.70 o 
   0   5   3     3131.12     3242.95     83.83 o 
   1   5   3     2528.86     2535.58     42.89 o 
   2   5   3      375.14      364.27      8.72 o 
   3   5   3     2045.27     2024.16     26.95 o 
   4   5   3     1336.52     1360.27     22.77 o 
   5   5   3        9.01        8.12      2.37 o 
   6   5   3      367.78      356.82      9.77 o 
   7   5   3      305.75      304.30      6.02 o 
   8   5   3      151.18      157.24      4.77 o 
   9   5   3      438.28      424.74      9.77 o 
  10   5   3       55.87       53.06      5.25 o 
 -12   6   3       65.09       68.61      4.97 o 
 -11   6   3       27.79       27.06      4.40 o 
 -10   6   3      405.16      383.43     10.94 o 
  -9   6   3      118.35      107.15      6.69 o 
  -8   6   3      560.80      514.65     28.23 o 
  -7   6   3      422.57      413.15     12.27 o 
  -6   6   3     1368.89     1430.08     15.87 o 
  -5   6   3      379.56      351.25      6.45 o 
  -4   6   3     1222.75     1171.12     10.75 o 
  -3   6   3      720.42      718.06     21.41 o 
  -2   6   3       95.61       97.15      5.43 o 
  -1   6   3     8228.22     8776.35    243.40 o 
   0   6   3      130.54      181.51      9.09 o 
   1   6   3     2755.29     2977.33     39.03 o 
   2   6   3      161.28      137.72      5.13 o 
   3   6   3     1405.93     1468.72     19.05 o 
   4   6   3      350.59      358.93     10.08 o 
   5   6   3      611.55      592.89      9.95 o 
   6   6   3       29.97       33.60      3.32 o 
   7   6   3      347.11      334.82      6.55 o 
   8   6   3       18.95       15.91      2.68 o 
   9   6   3      108.72      112.27      7.54 o 
  10   6   3      261.06      271.19      8.75 o 
 -12   7   3      102.86      123.45      4.85 o 
 -11   7   3      390.41      373.39      9.34 o 
 -10   7   3      544.28      523.88     10.16 o 
  -9   7   3      194.31      186.37      7.00 o 
  -8   7   3       63.93       56.97      5.13 o 
  -7   7   3      461.55      434.17     14.31 o 
  -6   7   3     1436.88     1426.52     17.99 o 
  -5   7   3      288.47      325.25      8.08 o 
  -4   7   3      361.46      355.44      7.08 o 
  -3   7   3      195.70      199.53      5.24 o 
  -2   7   3     1696.33     1850.67     22.68 o 
  -1   7   3     1177.72     1144.77     19.25 o 
   0   7   3     2607.00     2747.00     61.34 o 
   1   7   3      617.47      630.38      9.10 o 
   2   7   3      910.41      940.34     14.50 o 
   3   7   3     1332.62     1376.16     27.86 o 
   4   7   3      813.31      815.26     16.12 o 
   5   7   3      168.14      178.07      6.12 o 
   6   7   3      388.59      374.95      8.39 o 
   7   7   3      774.74      743.35      9.44 o 
   8   7   3      249.81      250.41      8.52 o 
   9   7   3      254.47      264.82      8.53 o 
  10   7   3      143.22      147.99      5.46 o 
 -12   8   3       22.96       17.95      3.08 o 
 -11   8   3      191.92      190.53     11.14 o 
 -10   8   3       25.54       25.14      3.85 o 
  -9   8   3       69.35       72.23      4.73 o 
  -8   8   3      482.02      464.93      8.73 o 
  -7   8   3      226.69      230.26     10.58 o 
  -6   8   3      900.88      881.82     15.05 o 
  -5   8   3     1675.20     1672.23     17.21 o 
  -4   8   3     2175.06     2295.55     20.10 o 
  -3   8   3      647.33      640.82     10.04 o 
  -2   8   3      456.74      472.52      8.41 o 
  -1   8   3      803.64      785.41     12.39 o 
   0   8   3      398.75      421.08      9.26 o 
   1   8   3       46.12       53.68      3.88 o 
   2   8   3      596.01      600.60     10.58 o 
   3   8   3     1754.68     1777.07     22.42 o 
   4   8   3      423.80      400.92     11.22 o 
   5   8   3      238.48      230.15     10.07 o 
   6   8   3       20.39       28.23      3.11 o 
   7   8   3      573.01      548.86      8.93 o 
   8   8   3       24.96       22.04      4.08 o 
   9   8   3      205.20      209.10      7.58 o 
  10   8   3        8.68       10.90      3.20 o 
 -12   9   3       29.98       28.03      8.66 o 
 -11   9   3       28.77       27.91      3.98 o 
 -10   9   3      851.67      849.43     11.70 o 
  -9   9   3       80.03       70.39      4.02 o 
  -8   9   3      829.05      775.05      9.22 o 
  -7   9   3     1042.95     1078.10     21.42 o 
  -6   9   3      115.20      117.10      6.64 o 
  -5   9   3       69.75       63.62      4.48 o 
  -4   9   3      580.06      579.61     10.21 o 
  -3   9   3      250.66      252.65      6.62 o 
  -2   9   3      442.58      442.63      8.50 o 
  -1   9   3      297.76      327.03      8.20 o 
   0   9   3      622.72      577.99     11.54 o 
   1   9   3      843.36      836.17     15.77 o 
   2   9   3      522.90      536.85     11.33 o 
   3   9   3      158.26      168.35      7.34 o 
   4   9   3      886.90      842.22     15.36 o 
   5   9   3      913.49      878.10     12.93 o 
   6   9   3      424.32      424.45      7.19 o 
   7   9   3      218.83      213.21      6.23 o 
   8   9   3      151.54      146.70      5.42 o 
   9   9   3        6.68        9.55      3.58 o 
 -11  10   3      172.69      186.36     19.04 o 
 -10  10   3      169.57      170.23      6.37 o 
  -9  10   3       89.87       94.33      4.12 o 
  -8  10   3      444.36      442.05      7.23 o 
  -7  10   3       16.52       16.59      2.05 o 
  -6  10   3      251.40      259.15      7.36 o 
  -5  10   3      486.32      474.10      9.21 o 
  -4  10   3      555.93      558.34     11.17 o 
  -3  10   3      188.91      181.52      5.89 o 
  -2  10   3      370.07      347.30     10.76 o 
  -1  10   3      207.06      193.29      6.60 o 
   0  10   3       70.86       64.29      4.48 o 
   1  10   3      237.22      261.36      7.94 o 
   2  10   3      531.83      519.38     18.00 o 
   3  10   3      301.65      298.54     10.71 o 
   4  10   3      128.27      120.74      5.20 o 
   5  10   3       53.78       40.95      3.89 o 
   6  10   3      159.34      163.26      5.50 o 
   7  10   3       11.83       10.55      3.40 o 
   8  10   3       94.01       98.04      6.13 o 
   9  10   3      134.31      115.27     11.29 o 
 -11  11   3       50.38       54.51      5.84 o 
 -10  11   3      180.35      177.32     10.29 o 
  -9  11   3      114.68      107.74      4.84 o 
  -8  11   3      277.01      277.34      6.82 o 
  -7  11   3       44.55       33.79      3.33 o 
  -6  11   3      282.08      272.81      6.69 o 
  -5  11   3      179.72      168.81      5.42 o 
  -4  11   3      258.18      243.86      6.78 o 
  -3  11   3       94.81      100.64      4.69 o 
  -2  11   3      124.62      144.60      5.77 o 
  -1  11   3      115.89      105.25      5.21 o 
   0  11   3      428.84      437.47     14.49 o 
   1  11   3       21.94       15.51      4.33 o 
   2  11   3      177.30      153.53      6.54 o 
   3  11   3       39.77       32.99      8.21 o 
   4  11   3      174.36      173.54      5.67 o 
   5  11   3       90.22       96.37      5.83 o 
   6  11   3      162.81      158.71      6.47 o 
   7  11   3      191.92      203.62      7.18 o 
   8  11   3      495.83      513.18     12.66 o 
   9  11   3       35.21       37.97      6.70 o 
 -10  12   3      162.76      159.28     14.31 o 
  -9  12   3       43.65       43.56      4.94 o 
  -8  12   3      101.13       96.04      4.58 o 
  -7  12   3       53.45       50.11      3.38 o 
  -6  12   3       10.61       12.25      2.37 o 
  -5  12   3      200.19      197.56      6.73 o 
  -4  12   3      640.06      597.37     15.76 o 
  -3  12   3      146.39      142.52     10.39 o 
  -2  12   3     1024.57     1070.65     51.07 o 
  -1  12   3      419.11      439.34     30.59 o 
   0  12   3      674.22      671.56     12.51 o 
   1  12   3      506.54      492.84     10.16 o 
   2  12   3      178.24      188.57      6.78 o 
   3  12   3      366.71      363.86      7.02 o 
   4  12   3      323.54      317.15      7.74 o 
   5  12   3       76.69       72.36      4.52 o 
   6  12   3       82.51       59.77      5.63 o 
   7  12   3       94.32       96.22      4.78 o 
   8  12   3       13.55       14.45      3.52 o 
  -9  13   3       75.68       75.31      5.73 o 
  -8  13   3        4.22        6.72      3.39 o 
  -7  13   3      575.97      561.66      9.38 o 
  -6  13   3      495.45      469.70      7.88 o 
  -5  13   3      212.69      197.93      5.38 o 
  -4  13   3      278.94      239.79      5.68 o 
  -3  13   3      316.51      325.88     12.38 o 
  -2  13   3       54.43       38.18      7.15 o 
  -1  13   3      115.53      100.30     13.65 o 
   0  13   3       56.23       43.44      7.52 o 
   1  13   3      843.58      799.18     24.24 o 
   2  13   3      534.70      494.63      8.19 o 
   3  13   3      500.39      466.20      8.54 o 
   4  13   3     1088.21     1059.80     12.98 o 
   5  13   3       32.31       27.03      4.47 o 
   6  13   3      172.44      177.95      5.75 o 
   7  13   3       78.49       81.46      3.95 o 
   8  13   3       82.18       79.03      9.45 o 
  -9  14   3        1.72       -0.19      4.07 o 
  -8  14   3      376.30      381.42     10.19 o 
  -7  14   3      214.36      200.03      8.66 o 
  -6  14   3      826.05      837.29     13.85 o 
  -5  14   3      295.68      295.05      7.52 o 
  -4  14   3      328.90      295.05      7.15 o 
  -3  14   3      102.73       91.16      4.27 o 
  -2  14   3      119.39      106.99      4.61 o 
  -1  14   3       35.39       36.65      3.54 o 
   0  14   3       65.31       49.38      4.08 o 
   1  14   3      967.10      934.85     11.18 o 
   2  14   3       95.93       82.94      4.23 o 
   3  14   3      959.24      970.65     11.49 o 
   4  14   3      238.85      242.44      8.30 o 
   5  14   3      242.37      245.49      6.21 o 
   6  14   3      135.70      150.27      5.52 o 
   7  14   3       41.09       52.11      4.74 o 
  -8  15   3       99.12      101.93      6.69 o 
  -7  15   3       34.36       35.88      3.37 o 
  -6  15   3       44.84       43.31      4.03 o 
  -5  15   3      683.06      666.18     13.61 o 
  -4  15   3      389.53      395.60      7.79 o 
  -3  15   3     1312.70     1291.42     14.89 o 
  -2  15   3      340.60      318.67      7.79 o 
  -1  15   3      290.81      260.35      8.39 o 
   0  15   3      292.36      299.21      8.99 o 
   1  15   3      835.85      826.87     12.92 o 
   2  15   3       40.84       43.61      3.92 o 
   3  15   3      227.52      238.04      7.12 o 
   4  15   3      158.74      170.90      6.70 o 
   5  15   3       15.22       12.11      3.02 o 
   6  15   3       48.84       35.55      5.91 o 
   7  15   3       58.82       66.95      5.25 o 
  -8  16   3       20.68       27.81      5.00 o 
  -7  16   3      177.06      181.89      7.23 o 
  -6  16   3       26.06       29.69      4.51 o 
  -5  16   3      235.38      225.08     14.84 o 
  -4  16   3      172.67      179.16      5.86 o 
  -3  16   3      167.54      162.16      5.88 o 
  -2  16   3       41.29       37.37      4.20 o 
  -1  16   3      192.76      201.73      7.08 o 
   0  16   3      258.20      273.78      8.91 o 
   1  16   3       43.01       36.85      4.19 o 
   2  16   3      563.19      533.55     10.63 o 
   3  16   3      203.49      222.29      6.47 o 
   4  16   3      127.71      138.35      5.53 o 
   5  16   3       18.12       13.98      2.53 o 
   6  16   3      183.32      187.33     10.77 o 
  -7  17   3      209.28      235.47     10.41 o 
  -6  17   3      108.21      116.42      7.21 o 
  -5  17   3       23.88       23.30      4.01 o 
  -4  17   3       64.62       77.88      6.58 o 
  -3  17   3        6.61        8.69      3.40 o 
  -2  17   3      111.84      116.99      6.17 o 
  -1  17   3      175.67      159.09      9.17 o 
   0  17   3      143.27      152.87      9.04 o 
   1  17   3      193.80      189.47      9.69 o 
   2  17   3      209.66      232.12      8.46 o 
   3  17   3      304.68      316.45      8.65 o 
   4  17   3       31.54       41.28      4.88 o 
   5  17   3       54.63       74.04      8.93 o 
  -6  18   3       67.30       72.21      6.22 o 
  -5  18   3       41.50       44.72      4.25 o 
  -4  18   3      234.56      244.82      6.98 o 
  -3  18   3       20.92       15.60      3.94 o 
  -2  18   3       55.47       50.24      6.52 o 
  -1  18   3       92.65       97.37      7.12 o 
   0  18   3       72.56       84.90      7.03 o 
   1  18   3      201.48      195.08      8.99 o 
   2  18   3       13.77       18.71      4.49 o 
   3  18   3      413.52      440.50     10.22 o 
  -4  19   3       58.69       60.94      5.85 o 
  -3  19   3      146.94      171.93      6.28 o 
  -2  19   3       18.92       12.57      4.01 o 
  -1  19   3       52.04       45.01      5.05 o 
   0  19   3       22.40       28.87      4.49 o 
   1  19   3       45.25       46.32      7.14 o 
   2  19   3      276.74      305.36     14.97 o 
  -4 -19   4      146.71      139.16      8.14 o 
  -3 -19   4       93.39      108.96      7.88 o 
  -2 -19   4       23.83       20.74      4.99 o 
  -1 -19   4       53.57       62.75      7.09 o 
   0 -19   4       97.34       98.99      7.88 o 
  -5 -18   4       27.98       25.21      5.25 o 
  -4 -18   4      244.33      279.99     12.87 o 
  -3 -18   4       25.55       27.69      2.86 o 
  -2 -18   4       97.97       94.65      5.46 o 
  -1 -18   4       47.46       52.76      3.61 o 
   0 -18   4       64.75       95.62      5.10 o 
   1 -18   4       44.73       44.78      4.71 o 
   2 -18   4       19.96       25.73      4.86 o 
   3 -18   4        7.33       13.92      5.51 o 
  -7 -17   4       42.49       59.86      6.56 o 
  -6 -17   4      177.05      200.21      7.36 o 
  -5 -17   4       59.75       63.60      3.82 o 
  -4 -17   4      106.06       96.19      4.02 o 
  -3 -17   4      126.49      122.40      4.54 o 
  -2 -17   4       97.27       91.63      4.14 o 
  -1 -17   4       38.78       39.21      3.15 o 
   0 -17   4      190.56      202.18      5.52 o 
   1 -17   4      118.57      129.17      4.83 o 
   2 -17   4       37.73       34.46      3.41 o 
   3 -17   4       94.52      101.57      6.94 o 
   4 -17   4       24.39       34.40      7.35 o 
  -8 -16   4       10.89        1.84      3.68 o 
  -7 -16   4      142.37      149.38      4.75 o 
  -6 -16   4      184.55      180.45      5.06 o 
  -5 -16   4       56.08       51.74      3.88 o 
  -4 -16   4      306.52      296.65      6.75 o 
  -3 -16   4        4.72        1.08      2.04 o 
  -2 -16   4      391.29      366.11      7.57 o 
  -1 -16   4      111.77      100.85      4.83 o 
   0 -16   4       52.01       51.71      3.73 o 
   1 -16   4      356.97      343.27      7.24 o 
   2 -16   4      180.14      179.40      6.02 o 
   3 -16   4       49.53       60.17      4.96 o 
   4 -16   4       12.91       16.54      7.35 o 
   5 -16   4      211.38      254.43     13.92 o 
  -9 -15   4      213.52      232.37     10.77 o 
  -8 -15   4      136.13      136.94      4.59 o 
  -7 -15   4       34.12       36.44      2.68 o 
  -6 -15   4       89.81       96.47      4.14 o 
  -5 -15   4       56.15       59.03      4.13 o 
  -4 -15   4      198.64      175.75      5.43 o 
  -3 -15   4      203.11      186.25      5.54 o 
  -2 -15   4      462.03      445.49      8.02 o 
  -1 -15   4      185.90      151.93      5.11 o 
   0 -15   4      220.53      179.92      5.47 o 
   1 -15   4      220.95      219.19      6.80 o 
   2 -15   4       52.97       61.04      3.88 o 
   3 -15   4       95.63      101.81      5.19 o 
   4 -15   4       95.91      116.58     12.60 o 
   5 -15   4       36.02       52.78      9.45 o 
   6 -15   4      184.53      207.95     12.87 o 
  -9 -14   4       97.09      105.66      5.82 o 
  -8 -14   4       38.78       37.02      2.45 o 
  -7 -14   4      144.98      150.71      4.41 o 
  -6 -14   4      587.10      603.49      9.15 o 
  -5 -14   4      438.87      404.19      7.31 o 
  -4 -14   4      359.63      346.77      6.90 o 
  -3 -14   4      193.69      195.10      4.84 o 
  -2 -14   4      139.99      134.10      4.69 o 
  -1 -14   4      208.54      187.94      5.25 o 
   0 -14   4      100.71       85.93      4.25 o 
   1 -14   4      304.23      271.78      6.45 o 
   2 -14   4       15.02       19.88      2.74 o 
   3 -14   4      167.47      180.60      6.06 o 
   4 -14   4       48.12       59.30      5.75 o 
   5 -14   4       70.11       65.18      6.04 o 
   6 -14   4       10.82        8.93      6.04 o 
 -10 -13   4       34.35       30.95      4.58 o 
  -9 -13   4       96.99      111.10      5.06 o 
  -8 -13   4       77.98       82.11      3.47 o 
  -7 -13   4       37.35       37.62      2.84 o 
  -6 -13   4       49.90       54.09      3.20 o 
  -5 -13   4       32.16       31.95      2.98 o 
  -4 -13   4       20.27       24.72      2.35 o 
  -3 -13   4      119.03      116.64      3.76 o 
  -2 -13   4      108.68      102.26      4.44 o 
  -1 -13   4       14.92        9.24      2.14 o 
   0 -13   4       41.32       52.17      3.54 o 
   1 -13   4      599.78      584.56      9.26 o 
   2 -13   4        3.86        4.32      2.35 o 
   3 -13   4      809.47      802.53     10.52 o 
   4 -13   4      101.63       94.64     10.00 o 
   5 -13   4      139.89      144.59      8.40 o 
   6 -13   4       49.40       58.31      5.97 o 
   7 -13   4       98.90      108.27      6.62 o 
 -10 -12   4       41.28       52.95      3.85 o 
  -9 -12   4      137.86      144.58      4.26 o 
  -8 -12   4      147.17      140.90      4.16 o 
  -7 -12   4       57.44       64.45      3.22 o 
  -6 -12   4      362.85      342.09      6.34 o 
  -5 -12   4      147.67      156.23      4.58 o 
  -4 -12   4      195.53      194.39      4.83 o 
  -3 -12   4       48.28       44.78      2.65 o 
  -2 -12   4       12.21       13.46      2.28 o 
  -1 -12   4       10.00       12.15      2.35 o 
   0 -12   4       69.21       67.12      4.96 o 
   1 -12   4       23.97       26.91      3.20 o 
   2 -12   4      151.09      147.52      4.44 o 
   3 -12   4       93.82       92.99      4.41 o 
   4 -12   4      231.04      238.18      7.61 o 
   5 -12   4      252.53      241.08     16.54 o 
   6 -12   4      455.82      462.65     11.14 o 
   7 -12   4       18.10       17.57      2.36 o 
   8 -12   4       11.89       13.85      4.20 o 
 -11 -11   4        6.70        2.36      7.88 o 
 -10 -11   4      133.03      138.77      5.40 o 
  -9 -11   4       87.67       88.10      3.79 o 
  -8 -11   4      407.96      385.69      5.87 o 
  -7 -11   4      289.13      279.11      5.36 o 
  -6 -11   4      380.95      358.12      6.08 o 
  -5 -11   4       92.95       89.76      4.18 o 
  -4 -11   4       25.47       25.30      2.37 o 
  -3 -11   4       22.86       19.33      2.40 o 
  -2 -11   4      477.95      446.64      8.52 o 
  -1 -11   4       50.03       63.20      3.72 o 
   0 -11   4      292.20      284.32      6.33 o 
   1 -11   4      155.79      163.83      5.91 o 
   2 -11   4      177.22      157.98      4.40 o 
   3 -11   4      159.43      150.09      4.79 o 
   4 -11   4      446.68      415.18     10.59 o 
   5 -11   4       45.24       43.00      3.93 o 
   6 -11   4      173.47      181.23     10.78 o 
   7 -11   4       57.34       64.47      5.11 o 
   8 -11   4       23.07       32.48      4.32 o 
 -11 -10   4      161.23      153.90     15.44 o 
 -10 -10   4      300.60      324.14      8.06 o 
  -9 -10   4      392.11      380.69      6.71 o 
  -8 -10   4      167.27      160.86      4.17 o 
  -7 -10   4      134.90      128.58      3.76 o 
  -6 -10   4     1009.36      963.96     10.42 o 
  -5 -10   4      625.52      588.11      9.01 o 
  -4 -10   4       42.97       46.35      3.02 o 
  -3 -10   4      142.24      141.47      4.09 o 
  -2 -10   4      277.74      279.52      7.75 o 
  -1 -10   4      215.82      214.62      6.50 o 
   0 -10   4      169.11      186.53      5.79 o 
   1 -10   4      132.00      107.74      4.21 o 
   2 -10   4       34.74       35.74      2.55 o 
   3 -10   4      240.60      226.37      5.75 o 
   4 -10   4      324.43      319.00      6.81 o 
   5 -10   4      113.75       94.79      5.17 o 
   6 -10   4       43.72       48.52      4.67 o 
   7 -10   4      135.79      134.95      4.81 o 
   8 -10   4      171.53      159.54      4.98 o 
 -12  -9   4      267.02      258.36     22.58 o 
 -11  -9   4      207.18      184.32     17.66 o 
 -10  -9   4      314.87      323.62      8.23 o 
  -9  -9   4      165.15      166.97      5.11 o 
  -8  -9   4      340.40      314.36      5.26 o 
  -7  -9   4      238.42      223.26      4.94 o 
  -6  -9   4      232.97      236.54      5.27 o 
  -5  -9   4      235.04      246.83      6.45 o 
  -4  -9   4       79.50       83.91      3.94 o 
  -3  -9   4      133.02      129.49      4.76 o 
  -2  -9   4      790.75      746.59     13.53 o 
  -1  -9   4       28.73       40.66      4.15 o 
   0  -9   4      140.08      148.42     10.02 o 
   1  -9   4      266.67      256.15      6.58 o 
   2  -9   4     1182.50     1120.60     12.64 o 
   3  -9   4      234.12      228.78      8.69 o 
   4  -9   4      292.33      291.46      6.58 o 
   5  -9   4      275.97      259.57      6.51 o 
   6  -9   4      330.41      336.28      7.22 o 
   7  -9   4       96.45       99.96      4.49 o 
   8  -9   4       77.58      101.61      3.83 o 
   9  -9   4       21.27       34.02      8.53 o 
 -12  -8   4       28.99       45.95     13.13 o 
 -11  -8   4      117.06      115.27     19.69 o 
 -10  -8   4      530.01      523.48     10.50 o 
  -9  -8   4      882.83      857.53     13.12 o 
  -8  -8   4      292.30      288.18      4.97 o 
  -7  -8   4      606.47      579.61      7.98 o 
  -6  -8   4       98.50       88.94      4.07 o 
  -5  -8   4     1463.66     1438.02     18.82 o 
  -4  -8   4      837.66      888.04     12.70 o 
  -3  -8   4      808.59      827.63     14.70 o 
  -2  -8   4      196.74      198.22      6.14 o 
  -1  -8   4       77.54      104.11      5.27 o 
   0  -8   4      617.22      638.23     17.06 o 
   1  -8   4     1648.10     1662.68     21.38 o 
   2  -8   4      942.26      991.11     13.51 o 
   3  -8   4       31.60       34.60      2.83 o 
   4  -8   4      145.17      133.48      5.27 o 
   5  -8   4       59.82       60.85      3.62 o 
   6  -8   4      867.11      834.21     11.27 o 
   7  -8   4      272.21      264.75      5.63 o 
   8  -8   4      693.71      702.28      8.83 o 
   9  -8   4       26.31       24.95      3.33 o 
 -12  -7   4      100.68      116.32     18.12 o 
 -11  -7   4       89.80       78.51     17.85 o 
 -10  -7   4      125.11      122.40      5.59 o 
  -9  -7   4     1302.74     1254.63     16.05 o 
  -8  -7   4      216.77      204.44      5.27 o 
  -7  -7   4      478.57      457.46      7.71 o 
  -6  -7   4     1167.40     1147.59     12.78 o 
  -5  -7   4       78.99       77.52      4.95 o 
  -4  -7   4       87.49       87.43      5.69 o 
  -3  -7   4      529.26      547.94      7.24 o 
  -2  -7   4      616.13      613.38     10.59 o 
  -1  -7   4     1845.58     1865.27     22.26 o 
   0  -7   4      632.82      621.54     13.18 o 
   1  -7   4     1225.66     1273.76     17.62 o 
   2  -7   4      227.14      238.78      5.75 o 
   3  -7   4     1255.22     1244.21     13.89 o 
   4  -7   4      153.20      142.05      5.25 o 
   5  -7   4      917.49      879.98     11.25 o 
   6  -7   4      762.41      735.30      8.86 o 
   7  -7   4      180.05      186.36      4.74 o 
   8  -7   4      121.15      135.94      4.41 o 
   9  -7   4      101.59      120.24      4.54 o 
 -12  -6   4      110.96      133.12     19.69 o 
 -11  -6   4      152.85      152.29     23.89 o 
 -10  -6   4      282.79      273.93      7.25 o 
  -9  -6   4        1.04        1.99      2.24 o 
  -8  -6   4       46.94       59.61      3.24 o 
  -7  -6   4        1.62        5.57      1.76 o 
  -6  -6   4      367.51      340.01      9.08 o 
  -5  -6   4      530.60      535.49     10.36 o 
  -4  -6   4     2290.14     2285.21     31.49 o 
  -3  -6   4     2103.74     2305.87     18.25 o 
  -2  -6   4      444.68      506.02      8.36 o 
  -1  -6   4     6435.32     6833.31     62.42 o 
   0  -6   4     2621.73     2622.12     28.84 o 
   1  -6   4      402.98      414.90      7.14 o 
   2  -6   4      951.37      953.71     11.82 o 
   3  -6   4      164.97      145.83      5.41 o 
   4  -6   4     1464.07     1437.84     17.09 o 
   5  -6   4     2392.17     2300.37     17.40 o 
   6  -6   4      137.37      133.59      3.94 o 
   7  -6   4      109.12      118.32      3.93 o 
   8  -6   4      122.21      121.25      4.36 o 
   9  -6   4        5.55        8.52      2.50 o 
  10  -6   4        2.94        0.29      3.94 o 
 -12  -5   4      144.34      175.66     23.11 o 
 -11  -5   4      292.04      311.14     33.08 o 
 -10  -5   4      352.24      322.20      8.97 o 
  -9  -5   4     1079.69     1044.99     11.93 o 
  -8  -5   4      956.20      910.90     11.18 o 
  -7  -5   4      624.64      595.24     13.87 o 
  -6  -5   4       50.16       40.12      3.42 o 
  -5  -5   4       64.17       67.33      3.64 o 
  -4  -5   4     1986.83     2093.65     23.43 o 
  -3  -5   4     4155.03     4255.65     34.15 o 
  -2  -5   4     1201.46     1277.60     16.78 o 
  -1  -5   4     3289.87     3506.40     41.67 o 
   0  -5   4      318.44      345.21      8.68 o 
   1  -5   4     2296.92     2376.99     18.32 o 
   2  -5   4     2658.42     2645.47     23.79 o 
   3  -5   4      714.04      695.93     10.87 o 
   4  -5   4      121.37      121.13      4.27 o 
   5  -5   4      383.15      379.64      6.57 o 
   6  -5   4      239.06      227.06      4.52 o 
   7  -5   4      159.77      175.00      4.83 o 
   8  -5   4       79.58       86.75      4.81 o 
   9  -5   4       13.68       18.40      2.88 o 
  10  -5   4       98.20      100.28     13.78 o 
 -12  -4   4       10.32        9.45     13.92 o 
 -11  -4   4      118.20      131.07     12.14 o 
 -10  -4   4      162.56      156.60      6.82 o 
  -9  -4   4      356.00      353.15      8.62 o 
  -8  -4   4      201.25      220.32      6.70 o 
  -7  -4   4      777.38      755.15     10.60 o 
  -6  -4   4     1477.95     1467.40     17.06 o 
  -5  -4   4     2060.07     2038.80     18.02 o 
  -4  -4   4     1343.10     1351.68     14.47 o 
  -3  -4   4     2292.55     2243.97     24.84 o 
  -2  -4   4     1221.96     1354.43     15.47 o 
  -1  -4   4      910.73      870.57     11.51 o 
   0  -4   4     3010.60     3288.39     39.01 o 
   1  -4   4      332.18      344.34      6.20 o 
   2  -4   4       54.51       62.79      2.98 o 
   3  -4   4     1855.96     1822.30     16.57 o 
   4  -4   4       49.89       45.61      2.98 o 
   5  -4   4      458.31      476.89      8.70 o 
   6  -4   4      311.23      295.62      5.37 o 
   7  -4   4      817.89      812.95     10.04 o 
   8  -4   4       39.65       47.83      3.66 o 
   9  -4   4       44.13       52.37      5.30 o 
  10  -4   4      182.14      198.47      8.53 o 
 -13  -3   4       15.96       22.50      4.85 o 
 -12  -3   4      369.02      392.01     37.81 o 
 -11  -3   4       77.15       97.10      8.42 o 
 -10  -3   4       94.87       97.31      6.95 o 
  -9  -3   4      288.32      271.62      7.73 o 
  -8  -3   4      259.36      268.50      7.22 o 
  -7  -3   4      877.04      872.14     12.93 o 
  -6  -3   4      228.53      254.42      6.23 o 
  -5  -3   4      477.74      519.75      8.43 o 
  -4  -3   4     1256.80     1294.93     16.52 o 
  -3  -3   4      726.10      719.60     12.98 o 
  -2  -3   4       75.74       70.84      3.64 o 
  -1  -3   4     2598.18     2704.52     36.27 o 
   0  -3   4      580.03      542.93     11.75 o 
   1  -3   4      275.91      252.10      6.04 o 
   2  -3   4      290.56      334.02      5.67 o 
   3  -3   4     1410.60     1399.36     14.66 o 
   4  -3   4      122.41      118.57      4.26 o 
   5  -3   4      649.73      665.66      8.09 o 
   6  -3   4      433.06      428.59      6.14 o 
   7  -3   4      230.57      225.56      5.00 o 
   8  -3   4       12.76       12.42      2.59 o 
   9  -3   4       18.91       19.21      6.99 o 
  10  -3   4       31.95       27.76      4.81 o 
 -13  -2   4       89.26       83.12      7.41 o 
 -12  -2   4       21.34       25.66     11.55 o 
 -11  -2   4      304.27      284.26     15.57 o 
 -10  -2   4      487.47      497.91     18.55 o 
  -9  -2   4       81.28       91.44      5.34 o 
  -8  -2   4      218.32      190.97      5.83 o 
  -7  -2   4      181.85      188.96      7.91 o 
  -6  -2   4     1786.66     1962.28     18.09 o 
  -5  -2   4      594.53      651.05      9.25 o 
  -4  -2   4      206.02      174.88      5.44 o 
  -3  -2   4     1558.15     1603.50     17.92 o 
  -2  -2   4       43.74       34.20      2.97 o 
  -1  -2   4     1880.02     1895.62     24.28 o 
   0  -2   4      197.52      181.47      5.29 o 
   1  -2   4      396.68      450.35      8.23 o 
   2  -2   4      474.55      543.49      7.12 o 
   3  -2   4      134.40      122.87      3.81 o 
   4  -2   4     1517.51     1512.89     19.59 o 
   5  -2   4      239.77      243.73      4.91 o 
   6  -2   4      590.48      543.69      7.80 o 
   7  -2   4      120.93      126.20      4.14 o 
   8  -2   4        1.87        2.04      2.22 o 
   9  -2   4      171.57      172.71      8.70 o 
  10  -2   4       69.69       76.76      6.20 o 
 -13  -1   4       42.28       47.93      6.06 o 
 -12  -1   4       38.19       46.93      9.85 o 
 -11  -1   4      379.10      366.61     16.01 o 
 -10  -1   4       12.36       12.29      3.82 o 
  -9  -1   4      552.51      561.71     16.23 o 
  -8  -1   4      472.50      475.18     12.17 o 
  -7  -1   4      689.20      689.86     13.96 o 
  -6  -1   4      927.83      964.21     19.57 o 
  -5  -1   4      276.90      319.00      6.06 o 
  -4  -1   4     2958.72     2929.21     33.87 o 
  -3  -1   4     1265.47     1225.55     31.52 o 
  -2  -1   4      771.33      745.33     10.99 o 
  -1  -1   4      995.87      972.63     18.09 o 
   0  -1   4     3474.56     3529.57    105.50 o 
   1  -1   4      411.29      387.53      7.73 o 
   2  -1   4      376.64      377.44      5.76 o 
   3  -1   4      458.29      459.75      6.67 o 
   4  -1   4      464.94      471.50      7.22 o 
   5  -1   4       87.15      100.09      4.33 o 
   6  -1   4      212.93      207.48      5.06 o 
   7  -1   4      156.38      145.99      4.30 o 
   8  -1   4      175.53      176.47      5.62 o 
   9  -1   4       99.39       89.22      6.85 o 
  10  -1   4      124.07      129.95      7.19 o 
 -13   0   4      286.94      273.24     10.06 o 
 -12   0   4      148.83      129.73     10.44 o 
 -11   0   4       48.18       47.41      6.04 o 
 -10   0   4     1168.21     1124.48     28.83 o 
  -9   0   4      746.38      737.94     13.70 o 
  -8   0   4       36.63       29.98      3.47 o 
  -7   0   4       79.29       72.76      4.49 o 
  -6   0   4        9.92        5.82      2.31 o 
  -5   0   4        0.00       -0.54      1.16 o 
  -4   0   4     1579.06     1626.64     36.38 o 
  -3   0   4       84.89       75.98      4.08 o 
  -2   0   4       90.80       82.56      4.02 o 
  -1   0   4       20.22       18.71      2.79 o 
   0   0   4      632.96      599.33     11.79 o 
   1   0   4      182.69      168.45      6.81 o 
   2   0   4     1308.18     1304.28     13.28 o 
   3   0   4      453.85      472.08      9.00 o 
   4   0   4      265.16      251.54      6.89 o 
   5   0   4     1376.80     1306.49     14.65 o 
   6   0   4      587.20      612.43      8.53 o 
   7   0   4     1226.32     1130.96     10.51 o 
   8   0   4      398.67      432.09      9.72 o 
   9   0   4        5.96        4.06      3.68 o 
  10   0   4      284.51      302.31      8.70 o 
 -13   1   4       42.36       49.65      4.34 o 
 -12   1   4       37.41       31.13      6.61 o 
 -11   1   4      371.01      360.33     11.11 o 
 -10   1   4       12.00       11.14      4.62 o 
  -9   1   4      549.89      560.84     21.53 o 
  -8   1   4      477.44      466.25      9.26 o 
  -7   1   4      689.26      697.21     11.04 o 
  -6   1   4      931.82      960.14     20.29 o 
  -5   1   4      275.23      325.50     10.25 o 
  -4   1   4     2948.40     2956.69     35.23 o 
  -3   1   4     1277.88     1237.40     15.93 o 
  -2   1   4      768.24      759.02     14.05 o 
  -1   1   4      983.29      976.26     13.01 o 
   0   1   4     3478.79     3486.91     67.32 o 
   1   1   4      403.61      398.19     10.23 o 
   2   1   4      380.60      393.84      6.37 o 
   3   1   4      463.30      458.41      7.66 o 
   4   1   4      460.80      473.79     11.82 o 
   5   1   4       88.65       97.39      6.45 o 
   6   1   4      210.77      212.76      5.64 o 
   7   1   4      157.82      142.42      5.31 o 
   8   1   4      175.44      173.68      5.61 o 
   9   1   4      100.06      103.76      6.99 o 
  10   1   4      124.63      128.83      5.28 o 
 -13   2   4       87.89       69.91      7.49 o 
 -12   2   4       21.75       25.64      4.59 o 
 -11   2   4      302.23      286.24     12.76 o 
 -10   2   4      481.80      477.40     12.42 o 
  -9   2   4       82.33       80.08      9.45 o 
  -8   2   4      218.31      202.14      8.84 o 
  -7   2   4      184.06      177.59      8.04 o 
  -6   2   4     1784.69     1919.28     28.48 o 
  -5   2   4      587.30      640.46     18.46 o 
  -4   2   4      199.36      177.35      7.53 o 
  -3   2   4     1556.43     1598.40     29.98 o 
  -2   2   4       44.91       35.39      3.94 o 
  -1   2   4     1875.04     1876.20     24.22 o 
   0   2   4      194.98      181.37     11.52 o 
   1   2   4      399.67      469.09     15.01 o 
   2   2   4      473.12      528.11      8.93 o 
   3   2   4      133.34      125.06      5.18 o 
   4   2   4     1514.95     1531.48     20.98 o 
   5   2   4      242.41      251.72      8.92 o 
   6   2   4      585.40      567.81     12.27 o 
   7   2   4      122.14      131.98      6.38 o 
   8   2   4        1.93        0.59      2.06 o 
   9   2   4      171.21      168.52      6.24 o 
  10   2   4       72.67       81.61      4.15 o 
 -13   3   4       16.41       13.53      4.56 o 
 -12   3   4      368.42      388.49      9.63 o 
 -11   3   4       77.13       76.17      5.63 o 
 -10   3   4       95.81       89.72      5.53 o 
  -9   3   4      290.07      273.26     13.00 o 
  -8   3   4      258.58      258.81     10.90 o 
  -7   3   4      875.56      869.58     16.57 o 
  -6   3   4      227.03      262.84     11.76 o 
  -5   3   4      474.85      527.81      8.54 o 
  -4   3   4     1263.94     1321.93     19.60 o 
  -3   3   4      727.98      750.58     15.41 o 
  -2   3   4       76.40       67.35      4.99 o 
  -1   3   4     2599.38     2719.42     31.89 o 
   0   3   4      576.90      524.90     29.93 o 
   1   3   4      276.14      265.19      7.58 o 
   2   3   4      290.23      323.71      6.22 o 
   3   3   4     1401.58     1460.96     28.60 o 
   4   3   4      119.65      114.72      7.93 o 
   5   3   4      650.73      683.53     15.21 o 
   6   3   4      431.03      440.45     10.22 o 
   7   3   4      227.22      221.96      5.25 o 
   8   3   4       13.58       12.53      2.74 o 
   9   3   4       19.07       16.67      4.84 o 
  10   3   4       32.29       32.55      4.31 o 
 -13   4   4      164.45      182.97     10.28 o 
 -12   4   4       10.55       14.32      4.46 o 
 -11   4   4      116.47      117.58      6.81 o 
 -10   4   4      162.71      150.16      7.27 o 
  -9   4   4      358.00      377.58      9.51 o 
  -8   4   4      201.65      204.11      9.46 o 
  -7   4   4      780.22      765.66     17.77 o 
  -6   4   4     1483.99     1496.89     19.03 o 
  -5   4   4     2075.30     2050.34     23.40 o 
  -4   4   4     1337.39     1310.00     20.20 o 
  -3   4   4     2300.98     2271.26     31.17 o 
  -2   4   4     1223.95     1301.66     21.31 o 
  -1   4   4      910.01      873.61     29.28 o 
   0   4   4     3017.42     3248.83     39.17 o 
   1   4   4      329.99      369.47     10.20 o 
   2   4   4       55.31       65.74      4.01 o 
   3   4   4     1860.97     1823.76     24.60 o 
   4   4   4       50.57       48.02      3.64 o 
   5   4   4      460.60      473.72      8.87 o 
   6   4   4      319.65      307.11      9.84 o 
   7   4   4      817.96      823.78     10.51 o 
   8   4   4       39.29       36.21      3.14 o 
   9   4   4       44.52       58.22      4.21 o 
  10   4   4      181.44      205.43      7.53 o 
 -13   5   4       66.54       69.00      4.21 o 
 -12   5   4      140.47      153.94      7.18 o 
 -11   5   4      287.52      292.95      8.67 o 
 -10   5   4      349.28      336.55      9.14 o 
  -9   5   4     1080.11     1020.27     16.04 o 
  -8   5   4      940.62      947.92     15.98 o 
  -7   5   4      631.84      600.96     11.58 o 
  -6   5   4       50.20       47.64      3.49 o 
  -5   5   4       62.99       58.96      2.72 o 
  -4   5   4     1990.54     2076.94     21.91 o 
  -3   5   4     4126.89     4256.11     29.28 o 
  -2   5   4     1200.25     1256.24     19.37 o 
  -1   5   4     3299.51     3566.34     41.99 o 
   0   5   4      317.22      343.90      8.79 o 
   1   5   4     2317.97     2424.60     23.77 o 
   2   5   4     2652.85     2742.28     37.37 o 
   3   5   4      719.90      706.98     15.84 o 
   4   5   4      117.76      120.41      7.84 o 
   5   5   4      382.54      361.19     12.46 o 
   6   5   4      242.27      226.92      6.17 o 
   7   5   4      158.39      175.46      4.97 o 
   8   5   4       81.87       85.02      4.39 o 
   9   5   4       13.17       12.11      4.17 o 
  10   5   4       95.07      102.58      5.23 o 
 -13   6   4       14.65       18.12      3.68 o 
 -12   6   4      111.40      122.65      5.96 o 
 -11   6   4      151.93      156.99      7.81 o 
 -10   6   4      285.05      293.08      7.40 o 
  -9   6   4        1.13        2.13      2.70 o 
  -8   6   4       49.37       52.79      5.70 o 
  -7   6   4        1.48        4.20      2.51 o 
  -6   6   4      367.81      346.56      5.46 o 
  -5   6   4      525.61      530.27      8.97 o 
  -4   6   4     2282.03     2310.41     20.96 o 
  -3   6   4     2113.60     2283.26     18.27 o 
  -2   6   4      446.35      506.86      8.77 o 
  -1   6   4     6405.59     6733.77    109.60 o 
   0   6   4     2637.77     2619.80     46.43 o 
   1   6   4      404.38      411.77      9.51 o 
   2   6   4      956.81      987.30     16.16 o 
   3   6   4      165.93      142.10      8.12 o 
   4   6   4     1465.61     1446.45     25.37 o 
   5   6   4     2392.88     2350.80     26.67 o 
   6   6   4      138.19      129.94      4.07 o 
   7   6   4      109.94      120.57      4.47 o 
   8   6   4      119.38      120.44      5.82 o 
   9   6   4        5.03        9.65      2.93 o 
  10   6   4        2.62        1.31      5.25 o 
 -12   7   4      103.47      108.73      4.78 o 
 -11   7   4       89.09       97.82      6.83 o 
 -10   7   4      127.44      121.63      5.63 o 
  -9   7   4     1302.05     1263.86     14.22 o 
  -8   7   4      217.59      196.24      8.54 o 
  -7   7   4      475.69      480.67     13.01 o 
  -6   7   4     1170.43     1161.96     20.62 o 
  -5   7   4       77.39       87.32      6.07 o 
  -4   7   4       85.30       86.89      3.84 o 
  -3   7   4      535.22      565.20      8.82 o 
  -2   7   4      634.16      641.20      9.30 o 
  -1   7   4     1846.74     1857.62     18.75 o 
   0   7   4      624.25      611.51      9.43 o 
   1   7   4     1232.68     1306.62     16.05 o 
   2   7   4      222.66      226.11      9.78 o 
   3   7   4     1259.27     1225.38     26.15 o 
   4   7   4      154.63      154.00      7.38 o 
   5   7   4      915.46      898.91     14.06 o 
   6   7   4      763.39      726.83      9.88 o 
   7   7   4      177.41      189.67      5.61 o 
   8   7   4      118.01      132.86      6.10 o 
   9   7   4      104.54      120.83      5.63 o 
 -12   8   4       28.67       40.27      4.04 o 
 -11   8   4      116.96      119.55      5.69 o 
 -10   8   4      539.31      524.56     10.19 o 
  -9   8   4      889.28      880.35     13.05 o 
  -8   8   4      288.96      288.52      5.58 o 
  -7   8   4      613.64      612.20     13.16 o 
  -6   8   4      102.04       90.32      5.96 o 
  -5   8   4     1457.35     1423.07     18.06 o 
  -4   8   4      839.57      866.12     11.99 o 
  -3   8   4      809.24      858.18     13.09 o 
  -2   8   4      194.48      194.90     10.50 o 
  -1   8   4       77.79      104.29      6.18 o 
   0   8   4      620.89      671.90     12.58 o 
   1   8   4     1642.87     1628.42     25.21 o 
   2   8   4      946.45      979.03     32.59 o 
   3   8   4       32.09       30.45      4.31 o 
   4   8   4      143.91      140.22      6.06 o 
   5   8   4       59.50       51.83      4.95 o 
   6   8   4      861.62      855.04     12.28 o 
   7   8   4      275.96      264.50      6.74 o 
   8   8   4      687.49      700.85     14.84 o 
   9   8   4       27.65       32.95      5.35 o 
 -12   9   4      269.52      271.20     10.49 o 
 -11   9   4      206.25      209.39      8.57 o 
 -10   9   4      317.97      324.20     14.15 o 
  -9   9   4      166.16      174.46      5.00 o 
  -8   9   4      339.86      315.13      6.15 o 
  -7   9   4      239.57      234.05      7.95 o 
  -6   9   4      234.65      226.14     13.23 o 
  -5   9   4      236.06      254.70     10.43 o 
  -4   9   4       80.46       90.09      5.70 o 
  -3   9   4      133.28      139.29      6.27 o 
  -2   9   4      786.80      748.61     13.05 o 
  -1   9   4       30.44       33.85      4.47 o 
   0   9   4      140.93      138.72      7.41 o 
   1   9   4      266.91      260.70      8.39 o 
   2   9   4     1195.78     1158.83     20.68 o 
   3   9   4      232.42      230.77      8.50 o 
   4   9   4      293.96      302.70      8.19 o 
   5   9   4      272.19      252.79      5.47 o 
   6   9   4      331.83      323.03      6.13 o 
   7   9   4       94.90       84.40      7.60 o 
   8   9   4       76.96      100.68      6.07 o 
   9   9   4       21.59       30.54      4.54 o 
 -11  10   4      162.84      162.94      6.26 o 
 -10  10   4      304.81      320.59     10.91 o 
  -9  10   4      395.58      379.31     10.10 o 
  -8  10   4      168.70      175.47      5.23 o 
  -7  10   4      138.00      135.45      4.78 o 
  -6  10   4     1013.66      951.61     22.30 o 
  -5  10   4      621.97      584.73     16.83 o 
  -4  10   4       43.99       51.55      4.46 o 
  -3  10   4      139.69      130.79      6.33 o 
  -2  10   4      279.32      271.29      8.33 o 
  -1  10   4      217.49      221.34      8.78 o 
   0  10   4      169.68      201.54     12.54 o 
   1  10   4      132.96      115.27      6.42 o 
   2  10   4       33.96       35.25      5.06 o 
   3  10   4      241.64      232.22      7.46 o 
   4  10   4      325.38      323.33      7.01 o 
   5  10   4      115.72      102.28      4.84 o 
   6  10   4       43.01       41.09      7.33 o 
   7  10   4      133.23      138.84     10.57 o 
   8  10   4      172.63      168.79      6.59 o 
 -11  11   4        6.95        3.31      3.50 o 
 -10  11   4      132.66      128.38      6.90 o 
  -9  11   4       88.05      100.17      5.82 o 
  -8  11   4      402.79      376.74      8.92 o 
  -7  11   4      287.67      284.17      7.54 o 
  -6  11   4      378.51      356.73      8.39 o 
  -5  11   4       94.40       95.01      5.54 o 
  -4  11   4       24.82       23.49      4.03 o 
  -3  11   4       23.58       21.38      4.11 o 
  -2  11   4      476.22      474.26     11.75 o 
  -1  11   4       49.23       51.86      5.38 o 
   0  11   4      293.63      305.34     11.51 o 
   1  11   4      153.72      150.69      8.84 o 
   2  11   4      175.18      157.76      8.15 o 
   3  11   4      162.85      146.29      6.78 o 
   4  11   4      450.24      428.35      8.50 o 
   5  11   4       47.94       40.25      4.80 o 
   6  11   4      175.26      176.66      7.02 o 
   7  11   4       58.87       57.61      7.47 o 
   8  11   4       23.15       22.39      3.74 o 
 -11  12   4       85.53       83.50      6.30 o 
 -10  12   4       40.04       52.95      5.05 o 
  -9  12   4      140.44      150.96      5.66 o 
  -8  12   4      149.96      138.04      6.12 o 
  -7  12   4       57.60       60.49      4.83 o 
  -6  12   4      361.71      334.27      7.76 o 
  -5  12   4      149.63      154.05      5.49 o 
  -4  12   4      190.72      179.32      6.31 o 
  -3  12   4       48.63       50.66      5.26 o 
  -2  12   4       12.66       13.42      3.55 o 
  -1  12   4       10.14       12.80      4.33 o 
   0  12   4       67.35       65.56      7.22 o 
   1  12   4       24.70       27.46      4.89 o 
   2  12   4      151.59      145.87      5.60 o 
   3  12   4       95.28       92.13      5.27 o 
   4  12   4      231.63      232.27      6.29 o 
   5  12   4      252.43      254.73      8.04 o 
   6  12   4      454.91      454.32     15.51 o 
   7  12   4       17.86       12.37      2.74 o 
   8  12   4       12.52       20.74      3.68 o 
 -10  13   4       34.82       32.19      4.46 o 
  -9  13   4       97.74      103.78      6.42 o 
  -8  13   4       78.02       80.96      4.50 o 
  -7  13   4       37.12       30.28      3.85 o 
  -6  13   4       48.22       57.13      3.98 o 
  -5  13   4       31.60       36.22      3.47 o 
  -4  13   4       19.60       22.33      3.48 o 
  -3  13   4      117.48      109.26      5.08 o 
  -2  13   4      108.97      105.98      5.37 o 
  -1  13   4       15.05        5.45      2.85 o 
   0  13   4       42.33       55.05      5.32 o 
   1  13   4      607.31      585.06     11.47 o 
   2  13   4        3.53       -1.45      3.00 o 
   3  13   4      813.17      801.92     13.36 o 
   4  13   4      100.70       92.06      5.44 o 
   5  13   4      136.36      145.42      5.69 o 
   6  13   4       49.86       54.13      4.09 o 
   7  13   4       96.29       92.80      4.12 o 
  -9  14   4       96.81      106.42      6.91 o 
  -8  14   4       38.24       34.64      4.70 o 
  -7  14   4      147.41      149.44      7.95 o 
  -6  14   4      589.58      610.88      9.29 o 
  -5  14   4      435.98      396.70      7.20 o 
  -4  14   4      356.29      348.61      7.07 o 
  -3  14   4      196.43      193.13      7.34 o 
  -2  14   4      140.87      130.16      5.87 o 
  -1  14   4      207.20      199.25      6.70 o 
   0  14   4       99.42       77.51      4.92 o 
   1  14   4      305.68      271.83     11.41 o 
   2  14   4       14.79       11.43      3.35 o 
   3  14   4      166.98      174.89      7.19 o 
   4  14   4       48.17       52.73      7.02 o 
   5  14   4       70.18       66.38      3.92 o 
   6  14   4       10.38       16.32      2.99 o 
  -8  15   4      138.13      138.28      5.67 o 
  -7  15   4       34.34       41.45      5.25 o 
  -6  15   4       88.48       95.97      6.62 o 
  -5  15   4       55.72       54.14      4.43 o 
  -4  15   4      201.15      181.56      6.33 o 
  -3  15   4      203.85      192.16      6.58 o 
  -2  15   4      459.31      447.65      7.94 o 
  -1  15   4      186.18      152.65      5.54 o 
   0  15   4      223.20      194.54      6.07 o 
   1  15   4      221.11      224.99      7.29 o 
   2  15   4       52.48       58.23      4.74 o 
   3  15   4       93.79       99.26      4.73 o 
   4  15   4       96.06       95.92      5.81 o 
   5  15   4       35.74       36.26      4.81 o 
   6  15   4      185.17      192.26      7.88 o 
  -8  16   4       11.10       12.10      3.80 o 
  -7  16   4      141.63      154.78      9.00 o 
  -6  16   4      189.46      201.92      7.24 o 
  -5  16   4       58.14       55.01      3.94 o 
  -4  16   4      309.33      310.12      7.39 o 
  -3  16   4        5.03        0.65      2.93 o 
  -2  16   4      390.88      368.24     10.12 o 
  -1  16   4      111.05      102.44      6.57 o 
   0  16   4       52.14       48.59      5.06 o 
   1  16   4      354.63      343.15     14.72 o 
   2  16   4      178.84      177.47      8.18 o 
   3  16   4       50.34       57.44      4.73 o 
   4  16   4       13.70       21.57      3.47 o 
   5  16   4      211.01      256.00      8.27 o 
  -7  17   4       42.24       50.92      5.66 o 
  -6  17   4      177.44      211.61      9.75 o 
  -5  17   4       58.96       65.22      4.68 o 
  -4  17   4      102.35       95.85      8.38 o 
  -3  17   4      128.20      126.79      6.96 o 
  -2  17   4       96.86      102.28      6.40 o 
  -1  17   4       38.00       45.12      4.34 o 
   0  17   4      195.02      207.20      7.24 o 
   1  17   4      117.63      126.50      8.03 o 
   2  17   4       39.38       43.10      4.51 o 
   3  17   4       96.00      110.79      5.88 o 
   4  17   4       24.96       30.72      6.83 o 
  -6  18   4      163.05      178.28     11.29 o 
  -5  18   4       28.70       26.33      4.46 o 
  -4  18   4      247.41      286.41      7.13 o 
  -3  18   4       25.81       19.20      4.48 o 
  -2  18   4       98.52       89.72      6.80 o 
  -1  18   4       47.04       49.94     11.83 o 
   0  18   4       61.89       68.74      9.98 o 
   1  18   4       44.33       45.61     11.95 o 
   2  18   4       19.49       19.69      5.01 o 
  -3  19   4       92.43      100.56      9.71 o 
  -2  19   4       23.59       18.64      6.56 o 
  -1  19   4       56.47       53.20     10.90 o 
   0  19   4       95.91       86.91      9.98 o 
  -4 -18   5       73.07       90.58      7.88 o 
  -3 -18   5      251.99      261.51     11.82 o 
  -2 -18   5       88.17       99.14      5.72 o 
  -1 -18   5      107.41      117.10      8.93 o 
   0 -18   5       26.56       33.87      5.78 o 
   1 -18   5      105.25      136.80     11.03 o 
  -6 -17   5      199.88      214.78     10.50 o 
  -5 -17   5      219.00      245.03     14.57 o 
  -4 -17   5       51.19       53.67      3.71 o 
  -3 -17   5      106.99      118.51      4.84 o 
  -2 -17   5       36.85       38.56      3.31 o 
  -1 -17   5      185.83      212.74      6.11 o 
   0 -17   5        3.24        2.81      2.77 o 
   1 -17   5       25.54       26.34      4.05 o 
   2 -17   5      244.47      302.21     15.75 o 
   3 -17   5        8.62        4.99      5.78 o 
  -6 -16   5       31.97       36.27      3.74 o 
  -5 -16   5       33.53       30.46      3.15 o 
  -4 -16   5       57.95       73.85      5.27 o 
  -3 -16   5       93.68       87.88      4.27 o 
  -2 -16   5      219.05      244.65      6.79 o 
  -1 -16   5       82.89       90.28      4.76 o 
   0 -16   5       73.03       73.13      4.46 o 
   1 -16   5       38.12       35.07      4.15 o 
   2 -16   5       37.81       41.09      7.22 o 
   3 -16   5       35.23       42.54      8.40 o 
   4 -16   5       55.02       67.74      9.45 o 
  -8 -15   5      184.74      195.10     10.77 o 
  -7 -15   5       33.53       30.52      4.07 o 
  -6 -15   5       30.39       39.55      3.14 o 
  -5 -15   5      160.94      158.92      5.80 o 
  -4 -15   5       46.80       52.41      3.68 o 
  -3 -15   5       88.90       96.40      4.52 o 
  -2 -15   5      384.81      373.82      7.67 o 
  -1 -15   5       17.00       15.33      2.68 o 
   0 -15   5       77.89       72.36      4.68 o 
   1 -15   5        3.30        1.51      2.69 o 
   2 -15   5       30.93       45.09      4.43 o 
   3 -15   5        2.39       -0.26      4.90 o 
   4 -15   5       51.09       47.00      9.45 o 
   5 -15   5       47.74       48.05      7.61 o 
  -9 -14   5       37.76       37.75      3.98 o 
  -8 -14   5      224.51      224.28      5.89 o 
  -7 -14   5       92.79      109.17      4.81 o 
  -6 -14   5      136.36      121.45      5.29 o 
  -5 -14   5        1.19       -1.26      2.20 o 
  -4 -14   5      424.86      395.33      6.50 o 
  -3 -14   5       38.15       29.64      2.98 o 
  -2 -14   5       95.09       89.28      4.26 o 
  -1 -14   5       33.54       37.78      3.22 o 
   0 -14   5      235.78      228.53      6.55 o 
   1 -14   5        0.63        0.70      2.50 o 
   2 -14   5      218.93      212.81      7.28 o 
   3 -14   5      106.03      125.53      9.75 o 
   4 -14   5      107.23      131.55     13.92 o 
   5 -14   5       65.39       75.88     10.50 o 
 -10 -13   5       35.07       30.92      4.64 o 
  -9 -13   5      111.73      122.80      6.30 o 
  -8 -13   5      122.78      133.37      4.24 o 
  -7 -13   5      188.41      167.89      5.69 o 
  -6 -13   5       83.59       81.27      4.50 o 
  -5 -13   5      159.35      152.90      4.70 o 
  -4 -13   5      272.58      269.41      5.78 o 
  -3 -13   5      191.49      183.33      5.50 o 
  -2 -13   5      414.19      388.42      8.25 o 
  -1 -13   5      248.13      230.51      6.07 o 
   0 -13   5      289.56      263.16      6.40 o 
   1 -13   5      139.50      119.70      5.36 o 
   2 -13   5      142.38      133.17      6.41 o 
   3 -13   5      312.78      292.42     14.18 o 
   4 -13   5      180.97      216.01     11.97 o 
   5 -13   5       14.45       16.02      7.61 o 
   6 -13   5       92.21      112.07      6.87 o 
 -10 -12   5      300.40      304.26      8.38 o 
  -9 -12   5      212.96      231.66      6.15 o 
  -8 -12   5      250.31      245.33      5.45 o 
  -7 -12   5      286.89      255.57      6.29 o 
  -6 -12   5       26.90       20.55      2.94 o 
  -5 -12   5       85.62       88.04      3.70 o 
  -4 -12   5       95.94       92.29      3.52 o 
  -3 -12   5       94.65       96.46      4.42 o 
  -2 -12   5       94.67       92.48      4.72 o 
  -1 -12   5       42.17       41.63      3.58 o 
   0 -12   5        4.40        5.68      2.89 o 
   1 -12   5      298.81      282.34      8.03 o 
   2 -12   5       29.36       30.21      3.02 o 
   3 -12   5      551.00      543.74     20.74 o 
   4 -12   5      159.10      184.15     13.92 o 
   5 -12   5       57.12       63.76      6.41 o 
   6 -12   5       20.52       22.26      4.71 o 
   7 -12   5        8.74       14.55      3.64 o 
 -11 -11   5      430.92      452.03     14.44 o 
 -10 -11   5       87.49       93.41      4.22 o 
  -9 -11   5      219.32      222.74      6.34 o 
  -8 -11   5      722.62      701.91      8.68 o 
  -7 -11   5      189.78      186.41      5.21 o 
  -6 -11   5       25.72       24.40      2.71 o 
  -5 -11   5       12.80       15.13      2.42 o 
  -4 -11   5      614.93      614.89      9.37 o 
  -3 -11   5      359.30      357.56     13.37 o 
  -2 -11   5      515.23      511.25     11.26 o 
  -1 -11   5      388.02      402.97      8.09 o 
   0 -11   5     1064.35     1057.03     13.25 o 
   1 -11   5      139.02      132.59      6.23 o 
   2 -11   5        8.41       10.64      2.13 o 
   3 -11   5      563.52      542.23     12.99 o 
   4 -11   5      166.72      164.32      8.04 o 
   5 -11   5      162.29      151.40      8.67 o 
   6 -11   5      374.80      391.01      8.14 o 
   7 -11   5      187.91      176.89      5.80 o 
 -11 -10   5        5.78        7.54      2.88 o 
 -10 -10   5      790.33      799.24     10.97 o 
  -9 -10   5      124.51      119.17      5.24 o 
  -8 -10   5     1093.10     1032.97     10.21 o 
  -7 -10   5      123.27      122.97      4.29 o 
  -6 -10   5      155.42      144.37      5.26 o 
  -5 -10   5       24.08       16.61      2.29 o 
  -4 -10   5      308.38      286.56      6.01 o 
  -3 -10   5       20.65       22.11      2.67 o 
  -2 -10   5      288.96      288.31      8.41 o 
  -1 -10   5       39.84       47.92      4.59 o 
   0 -10   5      444.46      432.87      9.46 o 
   1 -10   5      417.32      423.10      7.95 o 
   2 -10   5        5.12        5.26      2.30 o 
   3 -10   5      210.26      221.12      6.41 o 
   4 -10   5      217.57      211.50      8.28 o 
   5 -10   5      390.82      403.08     10.92 o 
   6 -10   5       64.85       57.36      3.52 o 
   7 -10   5      193.60      196.63      5.17 o 
   8 -10   5      246.01      260.91      8.51 o 
 -12  -9   5      114.17       98.72     14.70 o 
 -11  -9   5      154.58      161.02      6.64 o 
 -10  -9   5       63.82       60.86      4.06 o 
  -9  -9   5       16.16       16.82      2.68 o 
  -8  -9   5      677.12      644.23      8.58 o 
  -7  -9   5      591.38      555.85      8.43 o 
  -6  -9   5      142.07      139.25      5.12 o 
  -5  -9   5      173.69      162.28      5.22 o 
  -4  -9   5      326.98      317.43      8.30 o 
  -3  -9   5      844.45      835.75     24.71 o 
  -2  -9   5     1073.86      996.74     17.67 o 
  -1  -9   5      527.01      479.18     12.17 o 
   0  -9   5      113.22      106.08     11.82 o 
   1  -9   5      249.17      251.58      6.56 o 
   2  -9   5       62.81       61.56      3.56 o 
   3  -9   5      288.87      272.35      7.35 o 
   4  -9   5      637.13      623.50     10.49 o 
   5  -9   5      445.48      432.19     11.48 o 
   6  -9   5      385.23      409.86      7.41 o 
   7  -9   5      171.66      179.77      4.75 o 
   8  -9   5       28.77       32.97      2.83 o 
 -12  -8   5      342.38      298.27     25.73 o 
 -11  -8   5      258.71      276.64      8.79 o 
 -10  -8   5      291.18      293.48      7.16 o 
  -9  -8   5      275.21      262.76      5.92 o 
  -8  -8   5      743.36      707.44      8.78 o 
  -7  -8   5      465.36      451.01      8.72 o 
  -6  -8   5      213.43      215.61      6.83 o 
  -5  -8   5      188.67      198.14      7.52 o 
  -4  -8   5      678.31      667.02     18.23 o 
  -3  -8   5      263.10      291.76      8.47 o 
  -2  -8   5       77.07       85.54      4.52 o 
  -1  -8   5      758.68      803.34     24.94 o 
   0  -8   5      634.98      646.08     11.81 o 
   1  -8   5      216.93      227.16      5.64 o 
   2  -8   5      213.13      193.09      5.75 o 
   3  -8   5      772.55      745.17     11.72 o 
   4  -8   5      194.17      196.50      5.56 o 
   5  -8   5      576.36      580.50      9.83 o 
   6  -8   5      138.76      137.30      4.47 o 
   7  -8   5       73.46       64.14      3.52 o 
   8  -8   5      112.87      128.30      4.85 o 
 -12  -7   5       87.89       79.82     15.75 o 
 -11  -7   5       53.87       55.21      5.46 o 
 -10  -7   5       11.33       15.26      2.56 o 
  -9  -7   5      770.47      749.82     10.13 o 
  -8  -7   5      105.19      109.35      4.21 o 
  -7  -7   5      500.01      452.89      7.18 o 
  -6  -7   5      376.81      403.53      8.05 o 
  -5  -7   5        4.12        5.72      2.50 o 
  -4  -7   5      168.43      146.88      5.43 o 
  -3  -7   5      216.25      245.21      6.37 o 
  -2  -7   5      113.34      117.25      5.07 o 
  -1  -7   5      515.76      503.09     13.15 o 
   0  -7   5      899.96      935.75     12.90 o 
   1  -7   5       65.82       87.10      3.79 o 
   2  -7   5      590.85      605.65      9.93 o 
   3  -7   5     1462.57     1458.66     16.73 o 
   4  -7   5       56.98       48.14      3.54 o 
   5  -7   5      464.06      457.34      7.05 o 
   6  -7   5      290.25      277.34      5.12 o 
   7  -7   5      215.64      200.56      5.22 o 
   8  -7   5      186.89      186.72      4.82 o 
   9  -7   5        1.21        1.95      4.10 o 
 -12  -6   5       77.63       63.80     15.23 o 
 -11  -6   5      104.93      100.04     20.48 o 
 -10  -6   5      107.85      117.11      5.71 o 
  -9  -6   5      690.38      682.53      9.60 o 
  -8  -6   5       63.51       68.53      3.71 o 
  -7  -6   5     1162.69     1119.70     12.54 o 
  -6  -6   5      869.65      887.57     11.78 o 
  -5  -6   5      247.38      259.07      6.60 o 
  -4  -6   5        6.07        7.34      2.94 o 
  -3  -6   5      115.10      144.41      4.12 o 
  -2  -6   5      309.74      318.16      6.57 o 
  -1  -6   5      255.95      301.56      5.93 o 
   0  -6   5      166.08      173.24      4.29 o 
   1  -6   5      211.77      207.05      9.47 o 
   2  -6   5      881.04      924.08     12.29 o 
   3  -6   5      591.63      559.44     14.25 o 
   4  -6   5      279.29      272.50      6.60 o 
   5  -6   5      209.64      204.39      4.99 o 
   6  -6   5      116.58      112.85      3.73 o 
   7  -6   5      174.41      177.68      5.40 o 
   8  -6   5      351.04      356.81      6.47 o 
   9  -6   5       77.09       85.69      8.67 o 
 -12  -5   5       28.08       35.97     14.44 o 
 -11  -5   5      109.94      114.48     22.06 o 
 -10  -5   5      114.63      117.06      4.92 o 
  -9  -5   5      210.21      182.85      5.45 o 
  -8  -5   5       84.82       85.09      3.90 o 
  -7  -5   5      108.04      108.95      4.23 o 
  -6  -5   5      478.21      488.18     11.73 o 
  -5  -5   5      341.79      356.97      7.47 o 
  -4  -5   5     1012.49     1033.37     12.10 o 
  -3  -5   5      643.68      714.07      8.75 o 
  -2  -5   5     1068.77     1088.77     11.32 o 
  -1  -5   5      286.37      297.74      4.81 o 
   0  -5   5      241.92      236.74      5.37 o 
   1  -5   5     1220.48     1241.22     13.30 o 
   2  -5   5      536.70      558.44      9.24 o 
   3  -5   5      208.18      206.79      6.26 o 
   4  -5   5      250.48      257.46      6.36 o 
   5  -5   5     2025.46     1977.37     14.61 o 
   6  -5   5      136.14      137.44      3.88 o 
   7  -5   5      101.56       98.67      4.20 o 
   8  -5   5       62.66       67.37      3.59 o 
   9  -5   5      148.56      162.66     10.97 o 
 -12  -4   5      131.51      143.10     21.27 o 
 -11  -4   5       31.50       32.82     17.59 o 
 -10  -4   5      252.38      246.60      6.37 o 
  -9  -4   5     1124.97     1044.50     11.94 o 
  -8  -4   5      342.55      330.66      7.71 o 
  -7  -4   5      778.38      790.11     10.95 o 
  -6  -4   5     1196.14     1188.15     14.76 o 
  -5  -4   5      273.32      303.75      6.83 o 
  -4  -4   5     1057.95      995.67     11.15 o 
  -3  -4   5      259.89      256.33      5.43 o 
  -2  -4   5      612.48      706.69      8.34 o 
  -1  -4   5     1472.09     1510.72     17.25 o 
   0  -4   5      404.60      431.44      7.29 o 
   1  -4   5       81.51       74.59      3.74 o 
   2  -4   5        5.63        2.04      1.77 o 
   3  -4   5     1012.65      986.46     11.52 o 
   4  -4   5      242.52      243.91      6.05 o 
   5  -4   5      353.08      348.51      5.66 o 
   6  -4   5       66.34       62.08      3.16 o 
   7  -4   5       12.72       11.87      2.15 o 
   8  -4   5       33.60       36.82      3.20 o 
   9  -4   5       35.52       41.05      5.48 o 
 -13  -3   5      197.28      200.31      9.99 o 
 -12  -3   5       56.58       82.45     23.89 o 
 -11  -3   5      283.46      268.40     23.70 o 
 -10  -3   5      294.68      275.07      7.40 o 
  -9  -3   5      452.53      462.46      9.51 o 
  -8  -3   5      182.57      180.87      5.46 o 
  -7  -3   5      227.05      226.78      5.93 o 
  -6  -3   5       41.49       39.72      3.41 o 
  -5  -3   5     4569.71     4740.01     33.65 o 
  -4  -3   5      927.28     1041.97     11.29 o 
  -3  -3   5     2672.33     2773.71     22.20 o 
  -2  -3   5       39.81       39.20      2.80 o 
  -1  -3   5     1398.83     1479.82     25.36 o 
   0  -3   5     1700.70     1749.71     16.88 o 
   1  -3   5     3501.76     3581.37     32.10 o 
   2  -3   5      797.97      823.28     10.04 o 
   3  -3   5      133.39      152.96      4.90 o 
   4  -3   5     1101.48     1038.46     12.79 o 
   5  -3   5      327.97      319.29      7.81 o 
   6  -3   5      207.22      210.13      4.89 o 
   7  -3   5        5.70        8.63      1.98 o 
   8  -3   5       48.88       56.86      4.24 o 
   9  -3   5      410.13      450.80     12.53 o 
 -13  -2   5       15.24       23.80      5.61 o 
 -12  -2   5       75.10       72.73     19.95 o 
 -11  -2   5       39.00       42.27     21.01 o 
 -10  -2   5      297.09      296.41      8.83 o 
  -9  -2   5       14.30        7.54      2.66 o 
  -8  -2   5       80.26       79.03      5.08 o 
  -7  -2   5      376.81      371.73      7.78 o 
  -6  -2   5      315.87      347.30      7.53 o 
  -5  -2   5     1432.83     1507.92     14.68 o 
  -4  -2   5     2431.74     2522.39     35.83 o 
  -3  -2   5     1129.07     1233.88     14.72 o 
  -2  -2   5     1045.24     1092.39     12.56 o 
  -1  -2   5      283.16      318.36      6.32 o 
   0  -2   5     4946.29     5018.89     34.79 o 
   1  -2   5     1819.62     1833.71     15.64 o 
   2  -2   5     1540.59     1591.51     13.91 o 
   3  -2   5      369.29      364.08      7.53 o 
   4  -2   5       47.55       48.65      2.97 o 
   5  -2   5      562.70      533.47      7.51 o 
   6  -2   5       79.27       82.79      3.53 o 
   7  -2   5      567.92      584.90      7.51 o 
   8  -2   5       35.15       32.83      7.09 o 
   9  -2   5       16.32       23.85      4.09 o 
 -13  -1   5      227.18      198.24     25.21 o 
 -12  -1   5       57.73       46.38     12.60 o 
 -11  -1   5      523.23      582.04     20.64 o 
 -10  -1   5      623.51      589.05     17.29 o 
  -9  -1   5       68.77       75.22      4.86 o 
  -8  -1   5     1798.77     1810.92     21.45 o 
  -7  -1   5      201.82      190.49      7.47 o 
  -6  -1   5      539.81      535.62     14.12 o 
  -5  -1   5      339.12      344.83      6.41 o 
  -4  -1   5     1525.22     1480.48     17.30 o 
  -3  -1   5      973.90     1048.89     19.72 o 
  -2  -1   5     2593.08     2490.88     21.79 o 
  -1  -1   5      705.63      753.75     11.34 o 
   0  -1   5      748.07      750.60     19.97 o 
   1  -1   5      659.42      681.47      7.63 o 
   2  -1   5      427.82      412.60      6.11 o 
   3  -1   5       65.96       63.62      4.14 o 
   4  -1   5      115.29      103.78      3.94 o 
   5  -1   5      240.34      235.73      5.38 o 
   6  -1   5       60.50       56.22      2.85 o 
   7  -1   5       59.52       61.09      4.67 o 
   8  -1   5      214.69      213.74      8.30 o 
   9  -1   5       59.23       60.30      5.38 o 
 -13   0   5        8.01        6.65      3.44 o 
 -12   0   5       57.00       57.87     11.42 o 
 -11   0   5      186.27      187.02     12.06 o 
 -10   0   5       63.23       69.00      7.68 o 
  -9   0   5      308.80      330.21     14.31 o 
  -8   0   5        8.48       10.79      2.64 o 
  -7   0   5        0.00        1.28      2.48 o 
  -6   0   5       90.02       93.21      4.87 o 
  -5   0   5     1765.55     1902.18     16.28 o 
  -4   0   5     1639.42     1736.23     16.33 o 
  -3   0   5      424.02      450.35      8.07 o 
  -2   0   5     1976.32     2092.74     22.36 o 
  -1   0   5     2337.88     2343.60     43.03 o 
   0   0   5     1594.51     1642.12     19.22 o 
   1   0   5      131.40      177.51      4.74 o 
   2   0   5      977.21     1008.82     22.27 o 
   3   0   5      248.53      216.79      6.46 o 
   4   0   5     1224.34     1146.70     13.71 o 
   5   0   5      943.84      917.19      9.89 o 
   6   0   5       30.01       25.52      2.66 o 
   7   0   5     1444.67     1377.18     16.37 o 
   8   0   5       45.17       53.46      7.73 o 
   9   0   5        6.24        5.44      2.91 o 
 -13   1   5      228.53      228.36     12.05 o 
 -12   1   5       58.80       48.51      8.80 o 
 -11   1   5      528.00      549.76     14.29 o 
 -10   1   5      625.50      585.38     20.33 o 
  -9   1   5       65.41       58.83      7.25 o 
  -8   1   5     1793.55     1833.11     53.56 o 
  -7   1   5      199.33      209.20     15.55 o 
  -6   1   5      537.96      527.73     14.83 o 
  -5   1   5      334.34      328.75      8.30 o 
  -4   1   5     1536.79     1530.63     13.36 o 
  -3   1   5      976.46     1057.42     18.96 o 
  -2   1   5     2584.05     2502.19     36.29 o 
  -1   1   5      699.26      764.99     12.12 o 
   0   1   5      741.68      760.90     14.06 o 
   1   1   5      652.75      665.90      9.89 o 
   2   1   5      425.83      421.73      8.03 o 
   3   1   5       65.08       64.53      8.47 o 
   4   1   5      118.81      115.45      4.81 o 
   5   1   5      237.41      235.27      6.10 o 
   6   1   5       59.34       56.31      4.53 o 
   7   1   5       60.63       61.77      4.08 o 
   8   1   5      216.21      203.83      7.13 o 
   9   1   5       58.89       64.07      4.43 o 
 -13   2   5       13.74       17.54      4.90 o 
 -12   2   5       74.50       70.36      6.14 o 
 -11   2   5       38.78       32.63      4.22 o 
 -10   2   5      299.50      281.90     15.72 o 
  -9   2   5       13.88        9.69      4.73 o 
  -8   2   5       79.35       76.96      7.63 o 
  -7   2   5      378.48      380.69     20.42 o 
  -6   2   5      319.66      334.97     10.44 o 
  -5   2   5     1432.49     1495.10     18.48 o 
  -4   2   5     2428.22     2476.75     27.52 o 
  -3   2   5     1118.75     1225.79     27.40 o 
  -2   2   5     1045.06     1145.32     16.29 o 
  -1   2   5      286.92      312.22      9.75 o 
   0   2   5     4951.04     5085.66     51.12 o 
   1   2   5     1834.01     1874.97     16.82 o 
   2   2   5     1541.77     1573.40     20.05 o 
   3   2   5      366.40      365.05      9.83 o 
   4   2   5       47.94       49.05      9.71 o 
   5   2   5      563.55      531.22      9.73 o 
   6   2   5       77.57       80.50      4.17 o 
   7   2   5      568.83      574.32      9.64 o 
   8   2   5       34.06       30.25      3.65 o 
   9   2   5       16.38       15.31      2.80 o 
 -13   3   5      197.39      232.86     12.21 o 
 -12   3   5       57.66       66.70      5.32 o 
 -11   3   5      287.95      298.84     11.60 o 
 -10   3   5      294.77      289.56      8.52 o 
  -9   3   5      449.25      438.92     11.67 o 
  -8   3   5      184.69      178.65      9.83 o 
  -7   3   5      225.55      231.00      9.14 o 
  -6   3   5       41.00       35.91      6.02 o 
  -5   3   5     4558.81     4704.08     48.89 o 
  -4   3   5      919.57     1038.36     12.27 o 
  -3   3   5     2688.27     2824.27     62.15 o 
  -2   3   5       39.50       39.32      4.55 o 
  -1   3   5     1394.37     1496.82     31.29 o 
   0   3   5     1707.25     1765.26     34.88 o 
   1   3   5     3522.92     3568.82     46.61 o 
   2   3   5      796.57      855.43     18.01 o 
   3   3   5      134.24      162.59      6.07 o 
   4   3   5     1098.60     1026.59     13.82 o 
   5   3   5      330.80      329.67      7.86 o 
   6   3   5      204.58      190.32      6.23 o 
   7   3   5        5.78        7.18      2.54 o 
   8   3   5       48.03       57.96      4.06 o 
   9   3   5      411.34      435.70     11.45 o 
 -13   4   5        4.87        1.48      2.63 o 
 -12   4   5      128.44      144.35      6.19 o 
 -11   4   5       31.63       31.14      4.76 o 
 -10   4   5      245.85      237.90      7.30 o 
  -9   4   5     1123.61     1074.79     26.98 o 
  -8   4   5      348.67      330.19     27.31 o 
  -7   4   5      781.13      771.96     19.68 o 
  -6   4   5     1195.53     1207.95     15.80 o 
  -5   4   5      272.44      292.97      5.64 o 
  -4   4   5     1060.75      995.59     14.34 o 
  -3   4   5      260.46      263.20     10.02 o 
  -2   4   5      617.88      750.93     13.27 o 
  -1   4   5     1478.99     1490.90     31.88 o 
   0   4   5      401.91      437.05     19.43 o 
   1   4   5       81.61       80.07      5.42 o 
   2   4   5        6.02        1.75      2.63 o 
   3   4   5     1009.99      976.48     31.51 o 
   4   4   5      248.40      244.78     11.71 o 
   5   4   5      349.57      368.77     12.90 o 
   6   4   5       67.36       56.11      6.57 o 
   7   4   5       12.21       13.64      2.40 o 
   8   4   5       33.80       32.18      3.95 o 
   9   4   5       35.10       45.61      4.56 o 
 -13   5   5       84.97       80.06      3.95 o 
 -12   5   5       28.86       30.06      4.66 o 
 -11   5   5      107.87       97.50      6.16 o 
 -10   5   5      117.45      115.28      4.73 o 
  -9   5   5      208.94      203.01      5.11 o 
  -8   5   5       83.55       80.92      4.51 o 
  -7   5   5      107.78      114.38      4.96 o 
  -6   5   5      472.62      494.52      7.12 o 
  -5   5   5      345.73      359.74      8.20 o 
  -4   5   5     1013.22     1042.17     13.56 o 
  -3   5   5      642.66      702.68     12.26 o 
  -2   5   5     1068.96     1087.40     14.01 o 
  -1   5   5      288.65      286.74      7.90 o 
   0   5   5      242.92      241.20      9.71 o 
   1   5   5     1214.77     1234.57     18.93 o 
   2   5   5      542.50      572.81     17.72 o 
   3   5   5      206.54      204.18     11.22 o 
   4   5   5      249.89      267.68     10.99 o 
   5   5   5     2036.04     1966.96     24.64 o 
   6   5   5      136.85      127.97      4.45 o 
   7   5   5      100.98       96.38      4.67 o 
   8   5   5       61.90       79.18      4.82 o 
   9   5   5      150.33      163.92      6.39 o 
 -13   6   5      222.79      239.98     10.24 o 
 -12   6   5       78.75       92.01      5.11 o 
 -11   6   5      105.88      101.69      5.43 o 
 -10   6   5      107.75      109.84      5.48 o 
  -9   6   5      687.29      666.19     10.19 o 
  -8   6   5       63.40       59.31      4.63 o 
  -7   6   5     1161.29     1142.61     22.39 o 
  -6   6   5      869.15      907.21     13.91 o 
  -5   6   5      253.16      259.27      8.24 o 
  -4   6   5        5.98        7.66      2.22 o 
  -3   6   5      115.55      137.53      5.20 o 
  -2   6   5      306.31      316.39      8.39 o 
  -1   6   5      258.88      286.32      8.09 o 
   0   6   5      171.31      170.84      8.43 o 
   1   6   5      212.89      212.53      8.66 o 
   2   6   5      879.05      891.84     19.53 o 
   3   6   5      593.28      551.04     17.54 o 
   4   6   5      275.94      268.48      9.40 o 
   5   6   5      208.99      207.23      6.21 o 
   6   6   5      115.64      104.75      4.57 o 
   7   6   5      174.16      156.99      6.02 o 
   8   6   5      350.73      352.37      9.06 o 
   9   6   5       75.87       83.14      9.71 o 
 -12   7   5       88.34       87.65      7.18 o 
 -11   7   5       52.90       46.10      4.36 o 
 -10   7   5       11.63       14.19      2.85 o 
  -9   7   5      771.34      758.58     10.89 o 
  -8   7   5      104.72      105.96      5.64 o 
  -7   7   5      500.61      495.38     15.29 o 
  -6   7   5      375.85      379.31      8.18 o 
  -5   7   5        3.94        1.65      1.91 o 
  -4   7   5      172.99      161.78      5.14 o 
  -3   7   5      216.53      239.22      8.22 o 
  -2   7   5      113.02      112.73      5.17 o 
  -1   7   5      514.55      484.09      9.63 o 
   0   7   5      891.54      920.68     14.45 o 
   1   7   5       63.46       79.65      7.20 o 
   2   7   5      594.77      622.57     21.27 o 
   3   7   5     1464.89     1486.52     37.47 o 
   4   7   5       58.82       59.03      8.21 o 
   5   7   5      464.36      438.52      7.39 o 
   6   7   5      288.95      274.13      6.98 o 
   7   7   5      212.82      203.32      6.08 o 
   8   7   5      187.77      174.95      8.74 o 
 -12   8   5      339.91      301.34     10.81 o 
 -11   8   5      257.35      282.28     18.32 o 
 -10   8   5      293.90      289.77      7.41 o 
  -9   8   5      275.01      262.48      7.24 o 
  -8   8   5      739.28      708.84      9.41 o 
  -7   8   5      465.02      444.68     10.31 o 
  -6   8   5      212.91      201.32      8.98 o 
  -5   8   5      188.28      199.08      7.79 o 
  -4   8   5      676.76      671.26     16.42 o 
  -3   8   5      261.59      281.10      6.37 o 
  -2   8   5       81.16       86.66      4.73 o 
  -1   8   5      765.16      773.43     13.79 o 
   0   8   5      635.15      605.02     19.70 o 
   1   8   5      213.13      207.96     10.00 o 
   2   8   5      209.93      202.35     12.47 o 
   3   8   5      773.35      746.90     12.61 o 
   4   8   5      191.86      193.88      4.63 o 
   5   8   5      571.26      580.86     12.38 o 
   6   8   5      135.25      134.31      5.56 o 
   7   8   5       71.56       63.62      6.10 o 
   8   8   5      114.52      128.12      7.44 o 
 -12   9   5      114.82      121.49     10.24 o 
 -11   9   5      153.82      160.94     16.94 o 
 -10   9   5       63.97       56.93      6.27 o 
  -9   9   5       17.51       15.54      3.62 o 
  -8   9   5      676.47      644.08      9.39 o 
  -7   9   5      592.31      563.20      9.12 o 
  -6   9   5      141.00      130.58      5.93 o 
  -5   9   5      168.72      155.75      7.98 o 
  -4   9   5      321.09      318.73      9.46 o 
  -3   9   5      844.51      835.47     22.17 o 
  -2   9   5     1067.31     1014.21     18.92 o 
  -1   9   5      527.50      493.43     13.18 o 
   0   9   5      113.83      104.12      7.16 o 
   1   9   5      250.25      254.08     12.97 o 
   2   9   5       63.74       68.18     11.11 o 
   3   9   5      288.16      266.48      8.08 o 
   4   9   5      635.28      624.70     10.08 o 
   5   9   5      450.70      444.66      9.57 o 
   6   9   5      385.83      428.32     12.89 o 
   7   9   5      171.36      192.28      9.04 o 
   8   9   5       28.51       27.39      6.40 o 
 -11  10   5        5.97        5.30      3.18 o 
 -10  10   5      791.22      800.48     14.60 o 
  -9  10   5      123.77      113.05      7.14 o 
  -8  10   5     1085.70     1052.84     14.22 o 
  -7  10   5      124.47      121.59      5.15 o 
  -6  10   5      153.95      143.23      5.34 o 
  -5  10   5       25.46       23.13      3.24 o 
  -4  10   5      310.23      292.84     10.28 o 
  -3  10   5       21.61       18.80      4.31 o 
  -2  10   5      286.77      298.53     10.63 o 
  -1  10   5       41.39       38.75      5.28 o 
   0  10   5      449.53      429.04     14.50 o 
   1  10   5      416.29      395.91     15.23 o 
   2  10   5        5.37        1.08      2.99 o 
   3  10   5      209.65      213.73      7.04 o 
   4  10   5      218.77      218.89      6.51 o 
   5  10   5      389.14      389.33      8.91 o 
   6  10   5       64.00       53.02     10.84 o 
   7  10   5      190.72      201.26      7.34 o 
   8  10   5      245.15      251.01     11.55 o 
 -11  11   5      431.90      440.92     29.67 o 
 -10  11   5       86.59       89.26      4.93 o 
  -9  11   5      221.07      238.57      8.68 o 
  -8  11   5      723.77      696.92     10.30 o 
  -7  11   5      189.97      187.98      5.69 o 
  -6  11   5       24.56       31.45      3.39 o 
  -5  11   5       12.49       18.24      4.24 o 
  -4  11   5      611.56      627.38     21.32 o 
  -3  11   5      357.96      382.53     13.23 o 
  -2  11   5      517.66      506.93     10.40 o 
  -1  11   5      388.29      405.11      9.61 o 
   0  11   5     1065.74     1069.84     15.74 o 
   1  11   5      140.94      131.30      7.61 o 
   2  11   5        8.75        4.40      2.88 o 
   3  11   5      560.83      556.58     10.07 o 
   4  11   5      168.88      176.70      6.46 o 
   5  11   5      164.20      157.34      7.54 o 
   6  11   5      375.76      376.73     11.32 o 
   7  11   5      189.15      189.87      8.95 o 
 -11  12   5        5.88        1.31      2.89 o 
 -10  12   5      299.04      298.07      8.55 o 
  -9  12   5      210.31      233.33      6.85 o 
  -8  12   5      245.24      231.56      7.62 o 
  -7  12   5      292.45      269.36      6.79 o 
  -6  12   5       24.58       23.49      2.80 o 
  -5  12   5       85.94       88.90      5.17 o 
  -4  12   5       94.96       89.99      4.55 o 
  -3  12   5       97.09       84.11      5.50 o 
  -2  12   5       94.27      101.10      7.79 o 
  -1  12   5       42.94       45.44      5.96 o 
   0  12   5        4.74        8.86      3.25 o 
   1  12   5      298.41      281.51      9.72 o 
   2  12   5       30.01       23.04      5.26 o 
   3  12   5      551.54      510.49     17.87 o 
   4  12   5      161.22      170.13      9.11 o 
   5  12   5       58.30       52.91      4.88 o 
   6  12   5       21.11       17.19      7.28 o 
   7  12   5        9.63       18.05      3.64 o 
 -10  13   5       34.06       37.88      4.60 o 
  -9  13   5      111.98      111.65      6.11 o 
  -8  13   5      121.21      127.07      5.69 o 
  -7  13   5      186.81      152.67      6.22 o 
  -6  13   5       82.46       70.93      4.58 o 
  -5  13   5      157.21      157.12      6.71 o 
  -4  13   5      273.43      263.08      7.80 o 
  -3  13   5      193.10      176.27      5.67 o 
  -2  13   5      410.28      392.53      8.18 o 
  -1  13   5      244.72      240.06      6.93 o 
   0  13   5      289.08      258.65      7.22 o 
   1  13   5      140.33      129.62      5.68 o 
   2  13   5      144.33      140.58      6.44 o 
   3  13   5      316.49      297.28      8.44 o 
   4  13   5      180.45      184.75      7.53 o 
   5  13   5       13.77       11.57      3.95 o 
   6  13   5       91.88      108.48      5.47 o 
  -9  14   5       38.09       36.30      3.98 o 
  -8  14   5      220.10      207.61      8.23 o 
  -7  14   5       93.65       98.15      4.56 o 
  -6  14   5      136.10      126.45      5.51 o 
  -5  14   5        1.14        0.83      2.59 o 
  -4  14   5      424.31      400.01      8.58 o 
  -3  14   5       38.42       39.93      4.63 o 
  -2  14   5       94.46       80.42      5.94 o 
  -1  14   5       34.12       37.65      4.64 o 
   0  14   5      236.40      241.10      7.85 o 
   1  14   5        0.68        0.71      3.50 o 
   2  14   5      219.54      198.06      8.66 o 
   3  14   5      105.53      109.61      5.58 o 
   4  14   5      108.77      120.35      5.30 o 
   5  14   5       64.05       64.24      4.89 o 
  -9  15   5       19.78       19.69      5.25 o 
  -8  15   5      187.27      201.30      6.75 o 
  -7  15   5       34.60       28.29      5.62 o 
  -6  15   5       28.70       38.66      4.28 o 
  -5  15   5      160.07      163.36      7.32 o 
  -4  15   5       47.52       44.43      3.99 o 
  -3  15   5       89.54       90.06      5.99 o 
  -2  15   5      387.08      362.72     12.84 o 
  -1  15   5       16.50       18.89      3.66 o 
   0  15   5       77.14       72.94      5.42 o 
   1  15   5        3.36        3.16      3.16 o 
   2  15   5       32.09       36.60      4.33 o 
   3  15   5        2.60       -0.73      2.62 o 
   4  15   5       51.37       58.96     11.40 o 
   5  15   5       46.51       53.55      5.27 o 
  -8  16   5      106.53      111.59      9.71 o 
  -7  16   5      131.49      148.17      5.50 o 
  -6  16   5       31.30       34.49      3.56 o 
  -5  16   5       33.71       30.63      3.64 o 
  -4  16   5       58.53       78.09      6.97 o 
  -3  16   5       94.64      101.19      8.25 o 
  -2  16   5      218.68      235.61     11.29 o 
  -1  16   5       83.76       86.67      6.84 o 
   0  16   5       71.72       70.67      6.29 o 
   1  16   5       37.66       36.44      4.96 o 
   2  16   5       36.45       35.96      5.55 o 
   3  16   5       34.82       40.68      5.36 o 
   4  16   5       54.78       65.81      5.36 o 
  -7  17   5       16.87        8.93      4.73 o 
  -6  17   5      199.30      218.18      7.58 o 
  -5  17   5      215.76      240.75     10.27 o 
  -4  17   5       50.12       49.33      5.09 o 
  -3  17   5      106.93      115.89      7.14 o 
  -2  17   5       34.78       42.14      5.20 o 
  -1  17   5      185.80      212.24      7.89 o 
   0  17   5        3.58        2.53      3.06 o 
   1  17   5       26.20       40.94      4.95 o 
   2  17   5      243.21      287.02      9.12 o 
  -5  18   5        4.56        7.88      5.51 o 
  -4  18   5       72.91       85.60      9.71 o 
  -3  18   5      249.32      237.88     14.44 o 
  -2  18   5       85.08       89.53     10.77 o 
  -1  18   5      108.53      120.89      8.45 o 
   0  18   5       26.86       34.48      5.56 o 
  -3 -17   6      129.45      134.70     11.55 o 
  -2 -17   6       86.01       86.38     10.50 o 
  -1 -17   6       11.83        7.09      5.78 o 
  -5 -16   6       83.99       69.84      9.71 o 
  -4 -16   6       30.54       31.19      3.87 o 
  -3 -16   6       93.87      104.63      8.76 o 
  -2 -16   6       39.63       43.26      4.29 o 
  -1 -16   6       63.20       77.19     11.03 o 
   0 -16   6      324.92      296.96     17.33 o 
   1 -16   6       10.34        7.88      6.30 o 
  -8 -15   6       30.55       24.68      5.78 o 
  -7 -15   6       28.15       37.28     17.33 o 
  -5 -15   6      112.64      102.93      5.84 o 
  -4 -15   6       28.23       24.96      3.78 o 
  -3 -15   6      149.68      153.87      6.94 o 
  -2 -15   6      121.56      123.36      6.41 o 
  -1 -15   6        3.86        0.26      3.84 o 
   0 -15   6       19.10       18.64      7.35 o 
   1 -15   6       25.60       35.18      8.40 o 
   2 -15   6       63.44       58.03      9.45 o 
  -9 -14   6       77.18       79.82      7.88 o 
  -8 -14   6       89.56       88.02      8.71 o 
  -7 -14   6       53.00       47.38      7.48 o 
  -6 -14   6      290.00      280.80      9.55 o 
  -5 -14   6      152.25      151.50      7.05 o 
  -4 -14   6      201.75      205.15      6.63 o 
  -3 -14   6        8.82        7.65      2.95 o 
  -2 -14   6      409.74      376.38      8.00 o 
  -1 -14   6       78.86       91.94      6.27 o 
   0 -14   6       81.72       90.95      7.96 o 
   1 -14   6       92.98      116.84     13.13 o 
   2 -14   6        8.78       16.02      7.35 o 
   3 -14   6       13.92       12.87      7.09 o 
   4 -14   6       93.57       97.94     11.29 o 
 -10 -13   6       97.52      105.55      7.88 o 
  -9 -13   6       81.45       84.90      4.46 o 
  -8 -13   6      176.71      174.44      7.50 o 
  -7 -13   6       61.24       64.62      8.17 o 
  -6 -13   6      183.48      186.10      8.57 o 
  -5 -13   6      245.63      240.13      6.59 o 
  -4 -13   6      856.62      828.40     12.84 o 
  -3 -13   6      602.31      543.77      9.70 o 
  -2 -13   6       76.93       67.91      4.41 o 
  -1 -13   6       48.53       41.47      3.74 o 
   0 -13   6     1080.82     1030.76     17.83 o 
   1 -13   6       70.52       56.70      7.69 o 
   2 -13   6       37.89       41.49      9.71 o 
   3 -13   6      464.40      473.93     22.58 o 
   4 -13   6       40.66       37.43      6.39 o 
   5 -13   6       50.32       49.36      8.66 o 
 -10 -12   6       91.57       95.89      5.06 o 
  -9 -12   6       57.91       67.39      4.01 o 
  -8 -12   6      219.40      215.37      8.96 o 
  -7 -12   6        2.52        0.83      4.39 o 
  -6 -12   6      157.18      146.19      6.00 o 
  -5 -12   6      598.32      549.57      8.70 o 
  -4 -12   6      104.77       91.58      4.63 o 
  -3 -12   6       93.22       86.01      5.77 o 
  -2 -12   6       23.04       26.11      3.64 o 
  -1 -12   6      157.90      170.13      5.97 o 
   0 -12   6       72.83       65.26      5.24 o 
   1 -12   6      447.36      434.34     17.72 o 
   2 -12   6      103.60      113.52      7.82 o 
   3 -12   6       30.94       24.68      8.14 o 
   4 -12   6      166.23      149.13     10.49 o 
   5 -12   6      190.77      206.50     10.27 o 
   6 -12   6       10.39        8.29      3.30 o 
 -11 -11   6       11.54       15.65      4.06 o 
 -10 -11   6      113.87      109.25      4.85 o 
  -9 -11   6      137.44      125.07      5.82 o 
  -8 -11   6      768.63      742.83     22.29 o 
  -7 -11   6      682.09      677.58     17.63 o 
  -6 -11   6      476.22      421.28     10.17 o 
  -5 -11   6      431.64      421.32      8.80 o 
  -4 -11   6       43.11       41.79      3.00 o 
  -3 -11   6      449.74      457.33     17.03 o 
  -2 -11   6       68.17       73.21      5.53 o 
  -1 -11   6      200.28      213.65      6.37 o 
   0 -11   6      534.11      500.61     12.28 o 
   1 -11   6      452.99      443.94     18.15 o 
   2 -11   6      564.81      528.41     15.26 o 
   3 -11   6     1096.62     1074.60     20.05 o 
   4 -11   6      148.73      151.11      8.51 o 
   5 -11   6      234.09      250.20     18.50 o 
   6 -11   6      110.57      121.50      5.80 o 
 -11 -10   6       41.57       50.14      3.61 o 
 -10 -10   6      508.21      527.67      8.69 o 
  -9 -10   6      391.96      395.99      8.20 o 
  -8 -10   6      215.60      207.78      6.22 o 
  -7 -10   6      167.44      150.64      6.34 o 
  -6 -10   6     2236.81     2204.27     20.85 o 
  -5 -10   6      944.90      968.92     14.63 o 
  -4 -10   6      755.82      737.12     11.11 o 
  -3 -10   6      569.86      596.01     10.04 o 
  -2 -10   6      536.14      523.44     10.38 o 
  -1 -10   6      203.58      197.94      7.35 o 
   0 -10   6      517.22      507.20     11.12 o 
   1 -10   6     1103.63     1027.91     21.30 o 
   2 -10   6       41.29       48.12      3.84 o 
   3 -10   6       96.96       95.73      5.83 o 
   4 -10   6      967.70     1000.11     34.66 o 
   5 -10   6      170.23      174.63      6.89 o 
   6 -10   6        2.57        4.42      2.10 o 
   7 -10   6       48.00       54.11     10.11 o 
 -12  -9   6       13.25       13.65      8.40 o 
 -11  -9   6      176.62      184.34      5.21 o 
 -10  -9   6       28.66       29.55      3.04 o 
  -9  -9   6       57.12       51.04      4.02 o 
  -8  -9   6      406.42      386.16      8.09 o 
  -7  -9   6      254.06      244.95      6.79 o 
  -6  -9   6      452.77      434.53      8.74 o 
  -5  -9   6      536.98      549.31     15.09 o 
  -4  -9   6      631.39      612.93      8.41 o 
  -3  -9   6       99.82      113.71      5.17 o 
  -2  -9   6       51.62       49.07      3.90 o 
  -1  -9   6      320.25      306.00      7.58 o 
   0  -9   6      319.12      329.93      9.44 o 
   1  -9   6     1032.43     1032.19     18.24 o 
   2  -9   6      798.57      730.44     16.58 o 
   3  -9   6      528.80      526.23     14.11 o 
   4  -9   6      372.97      358.82      8.15 o 
   5  -9   6       34.53       31.30      3.43 o 
   6  -9   6      253.38      264.12      5.55 o 
   7  -9   6      114.84      119.55      4.32 o 
 -12  -8   6       72.78       87.11      6.45 o 
 -11  -8   6      167.18      196.55      5.51 o 
 -10  -8   6      422.66      401.80      8.10 o 
  -9  -8   6      227.64      224.01      5.52 o 
  -8  -8   6       53.30       52.30      4.70 o 
  -7  -8   6      156.87      154.22      5.79 o 
  -6  -8   6      620.63      620.73     11.77 o 
  -5  -8   6        7.83       10.14      2.68 o 
  -4  -8   6     1238.42     1247.79     17.89 o 
  -3  -8   6      279.21      299.89      7.84 o 
  -2  -8   6      147.18      170.83      5.92 o 
  -1  -8   6      156.11      152.96      7.58 o 
   0  -8   6      946.89      908.40     11.31 o 
   1  -8   6      151.72      179.31      5.56 o 
   2  -8   6        4.22        7.84      2.51 o 
   3  -8   6      249.05      226.92      6.95 o 
   4  -8   6      686.71      677.61     18.38 o 
   5  -8   6      351.88      366.90      9.40 o 
   6  -8   6      568.92      554.69      7.66 o 
   7  -8   6       12.48       10.17      2.13 o 
 -12  -7   6        9.55       10.90      4.41 o 
 -11  -7   6       73.90       66.71      5.50 o 
 -10  -7   6       64.19       61.59      4.19 o 
  -9  -7   6        2.74        6.05      2.25 o 
  -8  -7   6      323.65      310.99      6.01 o 
  -7  -7   6      130.98      120.37      5.19 o 
  -6  -7   6      380.87      375.36      7.97 o 
  -5  -7   6      486.40      468.43      9.67 o 
  -4  -7   6       31.61       30.72      2.98 o 
  -3  -7   6      108.27      110.50      4.57 o 
  -2  -7   6      308.36      321.02     12.60 o 
  -1  -7   6      513.72      559.58      8.77 o 
   0  -7   6      239.41      247.38      5.95 o 
   1  -7   6      127.90      120.96      4.60 o 
   2  -7   6      201.64      192.48      6.07 o 
   3  -7   6       36.48       38.09      3.66 o 
   4  -7   6       73.86       78.02      4.06 o 
   5  -7   6      134.32      125.93      4.13 o 
   6  -7   6      646.61      635.70      8.38 o 
   7  -7   6      167.40      188.81      7.01 o 
   8  -7   6       71.48       84.81      8.35 o 
 -12  -6   6       27.27       18.26      9.58 o 
 -11  -6   6      293.94      297.71      9.56 o 
 -10  -6   6      331.45      332.24      6.63 o 
  -9  -6   6      103.67      104.93      4.44 o 
  -8  -6   6      144.99      139.67      4.53 o 
  -7  -6   6      126.87      136.23      4.80 o 
  -6  -6   6      144.55      164.33      5.46 o 
  -5  -6   6       24.05       35.33      3.27 o 
  -4  -6   6      185.89      199.96      7.24 o 
  -3  -6   6       14.77       19.02      2.46 o 
  -2  -6   6      202.96      207.28     13.00 o 
  -1  -6   6      221.69      219.46      5.31 o 
   0  -6   6      280.86      280.59      8.04 o 
   1  -6   6       25.18       30.08      3.03 o 
   2  -6   6       72.64       77.61      4.32 o 
   3  -6   6      670.47      667.29     11.75 o 
   4  -6   6       55.00       59.86      4.01 o 
   5  -6   6      333.78      358.75      8.17 o 
   6  -6   6       32.67       30.91      2.73 o 
   7  -6   6       88.97       81.99      3.83 o 
   8  -6   6      302.20      326.00      9.52 o 
 -12  -5   6       65.27       49.81     12.47 o 
 -11  -5   6      222.90      216.72      8.54 o 
 -10  -5   6      302.15      296.64      8.34 o 
  -9  -5   6      433.77      441.54      7.61 o 
  -8  -5   6      413.26      404.93      7.09 o 
  -7  -5   6       69.64       79.99      3.97 o 
  -6  -5   6      475.04      489.87      8.32 o 
  -5  -5   6      112.99      111.96      4.74 o 
  -4  -5   6      289.00      281.24      6.48 o 
  -3  -5   6       63.50       62.88      3.74 o 
  -2  -5   6       37.65       52.81      3.76 o 
  -1  -5   6      144.30      153.37      5.01 o 
   0  -5   6     1134.48     1188.02     13.31 o 
   1  -5   6     1088.86     1096.09     13.43 o 
   2  -5   6      189.83      177.25      5.86 o 
   3  -5   6      509.38      513.74      8.51 o 
   4  -5   6       86.38       82.32      3.72 o 
   5  -5   6      662.43      650.17      8.15 o 
   6  -5   6      112.49      115.01      3.93 o 
   7  -5   6      266.41      270.68      5.48 o 
   8  -5   6        1.11        5.07      2.42 o 
 -12  -4   6      266.93      280.51     11.53 o 
 -11  -4   6      129.44      131.93     13.02 o 
 -10  -4   6      205.33      210.82      5.85 o 
  -9  -4   6      239.57      225.42      5.73 o 
  -8  -4   6      383.81      371.71      6.76 o 
  -7  -4   6      167.15      150.51      4.87 o 
  -6  -4   6      497.83      493.95      8.55 o 
  -5  -4   6      119.44      111.40      4.62 o 
  -4  -4   6      378.48      344.65      9.03 o 
  -3  -4   6      154.86      124.14      4.62 o 
  -2  -4   6      179.56      160.85      4.67 o 
  -1  -4   6      257.70      251.44      5.61 o 
   0  -4   6       57.21       78.96      3.47 o 
   1  -4   6      164.18      163.06      4.86 o 
   2  -4   6      114.75      113.16      4.38 o 
   3  -4   6      232.94      250.40      5.69 o 
   4  -4   6      594.13      571.25      8.31 o 
   5  -4   6      436.27      413.39      6.88 o 
   6  -4   6      333.08      330.59      5.85 o 
   7  -4   6      742.66      736.33     11.29 o 
   8  -4   6       46.21       50.24      5.89 o 
 -12  -3   6        7.44        9.19      4.73 o 
 -11  -3   6      149.26      132.62     13.20 o 
 -10  -3   6      148.15      150.18      5.02 o 
  -9  -3   6      205.57      210.69      5.40 o 
  -8  -3   6      803.75      768.89     10.69 o 
  -7  -3   6      770.47      747.82      9.77 o 
  -6  -3   6      278.54      281.44      7.62 o 
  -5  -3   6     1166.72     1226.00     16.99 o 
  -4  -3   6     1187.73     1269.06     12.82 o 
  -3  -3   6      404.59      433.43      7.00 o 
  -2  -3   6      193.21      182.67      4.79 o 
  -1  -3   6     1113.69     1172.24     14.24 o 
   0  -3   6      239.16      216.70      4.95 o 
   1  -3   6      317.20      334.09     10.88 o 
   2  -3   6      178.47      182.85      5.12 o 
   3  -3   6      623.60      632.12      9.33 o 
   4  -3   6      142.07      133.74      4.51 o 
   5  -3   6       80.18       83.48      3.46 o 
   6  -3   6      146.00      150.83      4.24 o 
   7  -3   6      164.48      173.25      5.04 o 
   8  -3   6       12.49       11.49      3.91 o 
   9  -3   6       49.73       66.57      5.27 o 
 -13  -2   6       90.47       88.85     13.39 o 
 -12  -2   6      219.57      244.16     10.50 o 
 -11  -2   6      636.60      631.57     55.14 o 
 -10  -2   6      594.43      568.22     11.14 o 
  -9  -2   6      656.92      650.30     10.45 o 
  -8  -2   6       42.09       42.39      3.69 o 
  -7  -2   6     1126.11     1099.35     10.67 o 
  -6  -2   6      519.25      495.79      8.69 o 
  -5  -2   6      890.11      884.44     11.60 o 
  -4  -2   6       58.31       57.83      2.97 o 
  -3  -2   6      219.89      192.15      4.33 o 
  -2  -2   6     1479.03     1590.37     15.45 o 
  -1  -2   6     1148.06     1182.32     13.15 o 
   0  -2   6       15.14        9.92      1.76 o 
   1  -2   6      488.50      422.93      6.69 o 
   2  -2   6      557.63      568.28     11.87 o 
   3  -2   6      128.03      141.23      4.39 o 
   4  -2   6      141.42      153.91      4.23 o 
   5  -2   6      108.01      116.10      3.93 o 
   6  -2   6       40.39       40.64      2.86 o 
   7  -2   6       35.30       34.80      4.13 o 
   8  -2   6        4.43        6.13      3.16 o 
   9  -2   6       26.40       23.34      3.90 o 
 -13  -1   6       39.32       37.66      4.83 o 
 -12  -1   6      118.02      126.56     24.42 o 
 -11  -1   6      269.93      270.97     36.76 o 
 -10  -1   6       68.54       74.42      6.22 o 
  -9  -1   6       52.75       54.15      4.99 o 
  -8  -1   6      384.53      345.02     11.35 o 
  -7  -1   6      196.21      198.90      6.08 o 
  -6  -1   6       58.72       78.48      5.15 o 
  -5  -1   6      137.99      137.48      4.22 o 
  -4  -1   6      524.95      542.01      7.00 o 
  -3  -1   6     1301.80     1374.30     15.39 o 
  -2  -1   6      214.72      219.88      5.75 o 
  -1  -1   6      241.03      230.30      5.89 o 
   0  -1   6       40.65       47.39      3.45 o 
   1  -1   6     1320.14     1295.51     15.83 o 
   2  -1   6      340.07      345.16      8.05 o 
   3  -1   6      671.39      640.24      8.87 o 
   4  -1   6        2.61        5.83      1.96 o 
   5  -1   6      469.41      459.58      6.34 o 
   6  -1   6       50.35       58.15      3.45 o 
   7  -1   6       10.71       12.79      4.04 o 
   8  -1   6       23.45       16.20      3.48 o 
   9  -1   6       11.30       14.26      3.68 o 
 -13   0   6      105.25       97.64      6.03 o 
 -12   0   6       57.21       63.63      6.72 o 
 -11   0   6        0.17        1.17      2.70 o 
 -10   0   6       73.23       80.59      6.34 o 
  -9   0   6       78.49       90.17      6.75 o 
  -8   0   6       13.27       12.74      4.48 o 
  -7   0   6      110.40       71.50      4.74 o 
  -6   0   6      684.13      645.81     15.82 o 
  -5   0   6     1791.29     1791.60     18.24 o 
  -4   0   6       34.51       53.25      3.35 o 
  -3   0   6      374.66      371.23      6.91 o 
  -2   0   6      386.85      383.40      7.43 o 
  -1   0   6      219.00      208.20      5.61 o 
   0   0   6       12.46       11.84      2.28 o 
   1   0   6     2641.27     2745.91     24.94 o 
   2   0   6      259.38      234.63      5.88 o 
   3   0   6        7.47       11.43      2.65 o 
   4   0   6      187.26      191.99      5.35 o 
   5   0   6        1.31        2.40      2.00 o 
   6   0   6       52.51       47.62      4.36 o 
   7   0   6       75.54       80.95      6.19 o 
   8   0   6       25.11       35.39      5.38 o 
   9   0   6       16.38       11.88      4.41 o 
 -13   1   6       39.73       38.24      5.84 o 
 -12   1   6      118.64      137.32      8.01 o 
 -11   1   6      266.78      251.65      8.31 o 
 -10   1   6       69.21       66.79      4.16 o 
  -9   1   6       53.02       59.27     11.82 o 
  -8   1   6      384.38      360.47     10.78 o 
  -7   1   6      197.33      205.57     10.70 o 
  -6   1   6       58.20       69.63      5.51 o 
  -5   1   6      139.76      137.82      7.35 o 
  -4   1   6      525.04      541.21      8.57 o 
  -3   1   6     1292.04     1358.47     16.07 o 
  -2   1   6      214.62      217.83      7.20 o 
  -1   1   6      240.42      241.92      8.48 o 
   0   1   6       41.37       48.74      3.41 o 
   1   1   6     1320.05     1303.78     14.72 o 
   2   1   6      337.98      327.62      7.14 o 
   3   1   6      671.15      619.49     11.36 o 
   4   1   6        2.76        5.29      2.09 o 
   5   1   6      470.20      465.53      6.92 o 
   6   1   6       49.46       46.50      6.94 o 
   7   1   6        9.89       10.52      3.51 o 
   8   1   6       23.85       26.85      3.55 o 
   9   1   6       11.79       17.33      4.03 o 
 -13   2   6       91.54       86.64     10.37 o 
 -12   2   6      217.06      207.92      9.02 o 
 -11   2   6      632.88      625.01     10.65 o 
 -10   2   6      592.89      589.17     10.50 o 
  -9   2   6      655.13      662.73      9.88 o 
  -8   2   6       42.45       43.95      4.81 o 
  -7   2   6     1129.14     1062.66     18.62 o 
  -6   2   6      518.70      497.32     22.72 o 
  -5   2   6      884.31      871.31     14.71 o 
  -4   2   6       58.76       64.00      6.24 o 
  -3   2   6      219.72      191.01      5.36 o 
  -2   2   6     1481.25     1627.09     20.40 o 
  -1   2   6     1156.05     1188.60     21.30 o 
   0   2   6       15.19        9.72      2.19 o 
   1   2   6      496.21      423.27     21.40 o 
   2   2   6      554.70      560.89     11.32 o 
   3   2   6      128.87      142.39      7.91 o 
   4   2   6      141.61      159.36      5.08 o 
   5   2   6      108.14      113.07      5.11 o 
   6   2   6       40.97       42.70      5.80 o 
   7   2   6       36.48       32.24      5.94 o 
   8   2   6        3.91        1.54      2.18 o 
   9   2   6       26.21       18.50      3.84 o 
 -13   3   6       41.56       47.97      6.83 o 
 -12   3   6        8.20       11.71      3.73 o 
 -11   3   6      147.89      148.67      7.19 o 
 -10   3   6      150.25      143.76      5.10 o 
  -9   3   6      203.63      196.93      5.72 o 
  -8   3   6      796.80      788.46     14.58 o 
  -7   3   6      779.91      782.45     14.05 o 
  -6   3   6      279.72      299.11     10.54 o 
  -5   3   6     1164.65     1223.22     14.53 o 
  -4   3   6     1186.84     1274.44     18.93 o 
  -3   3   6      407.61      455.21     12.02 o 
  -2   3   6      194.77      175.11     14.18 o 
  -1   3   6     1110.98     1155.57     29.64 o 
   0   3   6      239.53      200.86     16.54 o 
   1   3   6      316.48      331.62     21.53 o 
   2   3   6      177.51      202.51     15.23 o 
   3   3   6      623.27      614.54     12.03 o 
   4   3   6      143.37      131.90      7.59 o 
   5   3   6       78.37       74.99      4.85 o 
   6   3   6      150.12      145.75      6.36 o 
   7   3   6      164.31      164.74      6.41 o 
   8   3   6       13.06       13.13      3.13 o 
   9   3   6       50.83       61.70      5.25 o 
 -13   4   6      396.78      421.72     10.24 o 
 -12   4   6      266.17      282.41     12.13 o 
 -11   4   6      132.17      119.54      8.16 o 
 -10   4   6      203.46      201.70      5.24 o 
  -9   4   6      244.29      228.28      5.54 o 
  -8   4   6      385.09      371.42      9.29 o 
  -7   4   6      169.85      150.07      8.39 o 
  -6   4   6      501.29      498.57     10.49 o 
  -5   4   6      119.38      111.61      6.06 o 
  -4   4   6      376.15      351.91      9.28 o 
  -3   4   6      154.55      128.25      6.70 o 
  -2   4   6      179.84      162.16      8.11 o 
  -1   4   6      256.36      247.30     14.24 o 
   0   4   6       56.59       78.42      7.48 o 
   1   4   6      163.27      169.10      9.86 o 
   2   4   6      113.67      111.42      7.36 o 
   3   4   6      232.80      241.69     12.62 o 
   4   4   6      590.00      551.80     14.27 o 
   5   4   6      442.05      419.53      8.53 o 
   6   4   6      329.43      314.12      7.79 o 
   7   4   6      749.71      744.16     13.91 o 
   8   4   6       46.90       51.70      5.42 o 
 -13   5   6       91.03       70.89     14.70 o 
 -12   5   6       65.39       66.67      5.81 o 
 -11   5   6      224.24      217.44      7.24 o 
 -10   5   6      306.51      319.58      8.54 o 
  -9   5   6      433.43      419.87      7.56 o 
  -8   5   6      417.63      430.82     11.60 o 
  -7   5   6       71.08       83.08      7.44 o 
  -6   5   6      471.52      497.92     29.67 o 
  -5   5   6      114.12      112.16      6.01 o 
  -4   5   6      291.34      270.26      8.32 o 
  -3   5   6       64.19       57.92      5.20 o 
  -2   5   6       37.69       44.76      4.75 o 
  -1   5   6      145.16      155.07      8.65 o 
   0   5   6     1126.54     1179.42     24.09 o 
   1   5   6     1090.47     1095.92     23.94 o 
   2   5   6      189.37      197.32     23.24 o 
   3   5   6      512.12      505.39     17.43 o 
   4   5   6       83.93       87.34      5.55 o 
   5   5   6      659.73      627.71     12.25 o 
   6   5   6      113.98      118.99      5.31 o 
   7   5   6      263.84      261.68      8.07 o 
   8   5   6        0.99        2.13      5.77 o 
 -12   6   6       27.40       24.63      7.91 o 
 -11   6   6      296.76      309.10      7.28 o 
 -10   6   6      328.05      320.90      7.88 o 
  -9   6   6      102.54      113.63      4.86 o 
  -8   6   6      146.13      142.32      6.26 o 
  -7   6   6      128.86      147.89      8.55 o 
  -6   6   6      145.63      169.62      8.08 o 
  -5   6   6       24.64       42.31      3.96 o 
  -4   6   6      184.57      207.73      8.38 o 
  -3   6   6       15.18       13.34      3.50 o 
  -2   6   6      202.88      201.57      8.06 o 
  -1   6   6      223.01      216.35     12.08 o 
   0   6   6      282.03      269.97     11.60 o 
   1   6   6       24.96       32.45      5.63 o 
   2   6   6       71.55       77.29      8.26 o 
   3   6   6      667.29      614.66     19.02 o 
   4   6   6       55.61       48.52      7.62 o 
   5   6   6      335.98      352.82      8.56 o 
   6   6   6       32.25       25.61      4.59 o 
   7   6   6       89.92       84.09      4.54 o 
   8   6   6      303.52      355.25     21.79 o 
 -12   7   6        9.39        9.22      4.40 o 
 -11   7   6       74.09       71.77      7.92 o 
 -10   7   6       63.04       60.15      3.95 o 
  -9   7   6        2.73        5.62      2.40 o 
  -8   7   6      322.76      306.93      7.70 o 
  -7   7   6      129.93      124.90      5.82 o 
  -6   7   6      384.48      400.36     10.57 o 
  -5   7   6      484.65      467.43      9.75 o 
  -4   7   6       31.84       29.88      3.17 o 
  -3   7   6      105.48      111.21      7.12 o 
  -2   7   6      308.32      301.28     12.23 o 
  -1   7   6      513.67      532.46     15.27 o 
   0   7   6      239.31      229.71     10.73 o 
   1   7   6      126.14      122.62     16.28 o 
   2   7   6      200.80      170.67     17.33 o 
   3   7   6       37.18       27.71      5.47 o 
   4   7   6       74.04       78.87      4.90 o 
   5   7   6      135.45      131.07      6.06 o 
   6   7   6      647.86      641.81     13.70 o 
   7   7   6      162.22      202.47      7.32 o 
 -12   8   6       73.16       85.86     14.05 o 
 -11   8   6      167.06      176.52      8.23 o 
 -10   8   6      421.67      406.68     11.39 o 
  -9   8   6      226.65      226.75      6.39 o 
  -8   8   6       52.60       51.78      4.06 o 
  -7   8   6      159.68      158.86      6.67 o 
  -6   8   6      627.90      614.50     12.37 o 
  -5   8   6        7.04        8.14      2.64 o 
  -4   8   6     1234.36     1212.86     15.37 o 
  -3   8   6      276.52      302.08      8.39 o 
  -2   8   6      144.35      156.84      6.59 o 
  -1   8   6      159.02      152.65      7.06 o 
   0   8   6      951.07      917.59     24.22 o 
   2   8   6        4.21       10.67      5.47 o 
   3   8   6      248.57      229.95      9.74 o 
   4   8   6      691.09      688.45     23.89 o 
   5   8   6      351.28      376.26     17.07 o 
   6   8   6      571.09      549.98     17.80 o 
   7   8   6       11.88        8.58      4.26 o 
 -12   9   6       12.87       20.45      3.81 o 
 -11   9   6      172.26      168.72      7.88 o 
 -10   9   6       30.03       33.14      4.89 o 
  -9   9   6       54.98       48.85      6.14 o 
  -8   9   6      409.73      393.04      8.01 o 
  -7   9   6      254.27      232.78      6.58 o 
  -6   9   6      454.64      446.49      9.16 o 
  -5   9   6      538.31      511.46     11.31 o 
  -4   9   6      629.32      632.51     26.18 o 
  -3   9   6      102.57       97.61      8.45 o 
  -2   9   6       52.46       60.32      7.06 o 
  -1   9   6      324.89      302.11     16.02 o 
   0   9   6      318.11      338.02     12.45 o 
   1   9   6     1030.94      996.08     21.08 o 
   2   9   6      805.12      731.29     18.20 o 
   3   9   6      525.97      504.90     29.93 o 
   4   9   6      373.88      331.86      8.76 o 
   5   9   6       34.48       20.15      5.95 o 
   6   9   6      256.93      273.31     14.29 o 
   7   9   6      116.57      123.41     13.39 o 
 -11  10   6       40.65       45.15      4.46 o 
 -10  10   6      512.93      547.30     12.13 o 
  -9  10   6      404.17      381.45     11.08 o 
  -8  10   6      216.80      200.14      6.43 o 
  -7  10   6      171.18      159.35      4.99 o 
  -6  10   6     2234.46     2194.45     18.97 o 
  -5  10   6      933.84      980.35     27.10 o 
  -4  10   6      756.35      731.49     14.26 o 
  -3  10   6      572.96      583.02     20.64 o 
  -2  10   6      536.47      507.13     12.12 o 
  -1  10   6      202.66      203.47      8.61 o 
   0  10   6      511.06      501.77     24.68 o 
   1  10   6     1099.38     1070.33     20.87 o 
   2  10   6       43.77       35.92     10.09 o 
   3  10   6       97.15       92.35      5.98 o 
   4  10   6      958.17      949.43     17.97 o 
   5  10   6      166.19      189.25     11.03 o 
   6  10   6        2.38        5.61      3.33 o 
   7  10   6       47.50       59.58      6.83 o 
 -11  11   6       10.92       12.00      2.68 o 
 -10  11   6      115.70      112.64      5.30 o 
  -9  11   6      138.74      126.89      6.98 o 
  -8  11   6      768.88      755.36     11.30 o 
  -7  11   6      683.32      693.76     10.68 o 
  -6  11   6      469.32      415.68      8.09 o 
  -5  11   6      438.00      427.60      8.94 o 
  -4  11   6       45.00       42.06      3.81 o 
  -3  11   6      448.60      448.16     10.74 o 
  -2  11   6       67.81       74.08      5.83 o 
  -1  11   6      197.05      189.58      8.79 o 
   0  11   6      528.11      507.69     13.18 o 
   1  11   6      456.84      403.43    103.14 o 
   2  11   6      559.26      531.00     12.96 o 
   3  11   6     1097.25     1061.35     15.20 o 
   4  11   6      147.57      147.01      7.38 o 
   5  11   6      236.90      240.78      9.49 o 
   6  11   6      109.55      116.60     10.09 o 
 -10  12   6       93.90      110.72      4.62 o 
  -9  12   6       57.59       68.56      4.59 o 
  -8  12   6      221.00      221.67      6.89 o 
  -7  12   6        2.30       -0.15      2.48 o 
  -6  12   6      157.04      136.96      5.26 o 
  -5  12   6      600.14      549.39      9.93 o 
  -4  12   6      106.08       98.37      7.28 o 
  -3  12   6       90.80       78.29      5.85 o 
  -2  12   6       23.26       32.36      4.54 o 
  -1  12   6      158.23      185.97      7.85 o 
   0  12   6       73.08       64.78      7.13 o 
   1  12   6      451.05      387.92     13.46 o 
   2  12   6      102.49       78.31     28.46 o 
   3  12   6       30.31       17.01      6.74 o 
   4  12   6      164.98      164.96      8.80 o 
   5  12   6      191.96      186.16     12.60 o 
   6  12   6       10.53        9.08      4.99 o 
 -10  13   6       99.90      103.32      6.31 o 
  -9  13   6       79.79       86.40      4.13 o 
  -8  13   6      177.06      171.42      7.16 o 
  -7  13   6       59.20       66.37      4.82 o 
  -6  13   6      182.28      183.96      8.12 o 
  -5  13   6      245.96      225.17      7.30 o 
  -4  13   6      854.11      835.02     12.02 o 
  -3  13   6      601.08      530.13     10.74 o 
  -2  13   6       76.87       67.97      5.21 o 
  -1  13   6       49.06       39.56      5.99 o 
   0  13   6     1080.29     1036.39     17.02 o 
   1  13   6       70.91       65.64      6.37 o 
   2  13   6       38.70       23.80     14.18 o 
   3  13   6      466.66      466.84     19.43 o 
   4  13   6       42.11       41.62      5.34 o 
   5  13   6       50.62       45.63     12.58 o 
  -9  14   6       75.35       81.76      5.93 o 
  -8  14   6       90.24       79.27      6.52 o 
  -7  14   6       51.78       49.02      6.14 o 
  -6  14   6      290.54      284.95     10.06 o 
  -5  14   6      153.20      151.47      6.04 o 
  -4  14   6      202.97      192.80     14.50 o 
  -3  14   6        8.59       10.47      4.38 o 
  -2  14   6      409.65      366.87     11.34 o 
  -1  14   6       80.49       90.95      7.07 o 
   0  14   6       83.73       97.76      7.30 o 
   1  14   6       90.66       92.40     11.42 o 
   2  14   6        8.29       11.54      4.60 o 
   3  14   6       13.63        7.55      3.40 o 
   4  14   6       95.82      118.45      5.76 o 
  -8  15   6       31.84       27.42      3.47 o 
  -7  15   6       26.94       28.89      3.56 o 
  -6  15   6        2.03        2.84      2.98 o 
  -5  15   6      111.50      105.02      4.65 o 
  -4  15   6       28.75       25.55      3.91 o 
  -3  15   6      146.91      147.40      6.98 o 
  -2  15   6      121.53      115.58      7.17 o 
  -1  15   6        3.66        2.63      3.52 o 
   0  15   6       19.14       19.59      3.83 o 
   1  15   6       24.61       26.55      4.60 o 
   2  15   6       64.80       72.89     10.24 o 
   3  15   6       50.44       54.72      4.61 o 
   4  15   6        2.57       -3.94      4.20 o 
  -7  16   6       87.59      108.37      6.37 o 
  -6  16   6       33.32       37.75      3.59 o 
  -5  16   6       84.36       89.43      5.13 o 
  -4  16   6       30.47       34.90     12.47 o 
  -3  16   6       94.38       96.91      7.95 o 
  -2  16   6       39.35       36.23      5.92 o 
  -1  16   6       65.21       81.60     11.95 o 
   0  16   6      325.23      322.57     11.96 o 
   1  16   6       10.75       13.65      5.78 o 
   2  16   6       43.41       54.61      7.61 o 
   3  16   6       41.86       53.04      6.56 o 
  -6  17   6       85.18      107.65      9.71 o 
  -5  17   6       23.94       17.89      3.21 o 
  -4  17   6      160.18      167.78      8.93 o 
  -3  17   6      127.28      141.55      7.43 o 
  -2  17   6       86.69       90.34      6.74 o 
  -1  17   6       11.89       11.79      4.08 o 
   0  17   6       72.23       68.51      5.80 o 
   1  17   6        9.24        1.58      3.68 o 
   2  17   6       62.80       81.13      5.78 o 
  -4  18   6       73.37       81.92      8.40 o 
  -1  18   6       25.27       28.88      6.30 o 
  -4 -16   7       13.64        8.14      4.99 o 
  -3 -16   7       90.81      108.96     11.29 o 
  -2 -16   7       15.40       19.17      6.30 o 
  -1 -16   7       49.73       66.69      9.71 o 
  -5 -15   7       46.08       43.06      8.40 o 
  -4 -15   7       52.35       64.07     10.24 o 
  -3 -15   7       64.78       72.21     10.50 o 
  -2 -15   7      127.30      127.87     12.60 o 
  -1 -15   7       28.76       25.99      7.88 o 
   0 -15   7       84.59       83.50     11.03 o 
   1 -15   7       34.99       43.85      8.14 o 
  -9 -14   7       17.61       15.75      3.68 o 
  -8 -14   7       83.65       77.98     18.38 o 
  -7 -14   7       59.14       69.84     18.90 o 
  -6 -14   7      183.76      165.42     27.83 o 
  -5 -14   7       87.09       97.15     12.34 o 
  -4 -14   7       58.54       76.14     11.29 o 
  -3 -14   7       75.69       80.08     11.55 o 
  -2 -14   7       27.80       23.63      8.14 o 
  -1 -14   7       37.95       35.97      8.40 o 
   0 -14   7      306.60      341.86     19.17 o 
   1 -14   7      132.42      128.13     12.87 o 
   2 -14   7      222.23      224.76     15.49 o 
  -9 -13   7       17.87       11.01      4.45 o 
  -8 -13   7      137.33      145.73      9.85 o 
  -7 -13   7      204.43      218.40     11.30 o 
  -6 -13   7      159.64      127.34     26.52 o 
  -5 -13   7      123.58      155.43     13.44 o 
  -4 -13   7       97.13      123.41     13.65 o 
  -3 -13   7      137.63      118.68     13.39 o 
  -2 -13   7       51.11       59.86     10.77 o 
  -1 -13   7        1.29       -2.36      4.99 o 
   0 -13   7      710.96      689.50     27.83 o 
   1 -13   7       48.07       35.45      9.19 o 
   2 -13   7       47.31       69.84     10.77 o 
   3 -13   7      231.71      255.48     16.28 o 
 -10 -12   7       39.99       44.63      5.47 o 
  -9 -12   7        3.05        2.37      2.32 o 
  -8 -12   7       16.11       20.03      4.81 o 
  -7 -12   7       13.48       16.28      5.41 o 
  -6 -12   7      106.99       97.67     25.21 o 
  -5 -12   7      794.43      770.45     25.22 o 
  -4 -12   7      466.97      455.32     16.07 o 
  -3 -12   7       43.20       21.01      5.66 o 
  -2 -12   7      308.51      258.82     12.67 o 
  -1 -12   7       39.05       46.66      5.94 o 
   0 -12   7      157.71      128.61      8.67 o 
   1 -12   7      476.17      480.76     24.16 o 
   2 -12   7      153.26      130.23     13.92 o 
   3 -12   7       32.77       48.31      9.45 o 
   4 -12   7       96.53      112.50      7.98 o 
 -11 -11   7      164.23      175.76     14.05 o 
 -10 -11   7      133.92      144.90      5.08 o 
  -9 -11   7      105.69       92.17      4.34 o 
  -8 -11   7      245.75      245.07      8.61 o 
  -7 -11   7      152.52      125.44      9.62 o 
  -6 -11   7      368.49      317.34     11.45 o 
  -5 -11   7      298.07      307.05     10.79 o 
  -4 -11   7      156.53      191.40      7.68 o 
  -3 -11   7       19.15       24.80      5.98 o 
  -2 -11   7      423.96      383.18     21.01 o 
  -1 -11   7      258.68      231.80     10.00 o 
   0 -11   7      307.95      271.10     13.77 o 
   1 -11   7      114.75      109.69      7.61 o 
   2 -11   7       20.70       18.90      7.61 o 
   3 -11   7       83.46       65.79      7.89 o 
   4 -11   7       48.91       46.01      6.47 o 
   5 -11   7       47.61       49.00      4.92 o 
 -11 -10   7      203.18      208.44     17.59 o 
 -10 -10   7      105.70      121.13      4.15 o 
  -9 -10   7      317.71      307.99      8.30 o 
  -8 -10   7      165.77      172.42      7.74 o 
  -7 -10   7       88.12       81.73      7.37 o 
  -6 -10   7      428.94      414.53     11.38 o 
  -5 -10   7      599.00      576.37     11.96 o 
  -4 -10   7      769.30      789.77     13.34 o 
  -3 -10   7       31.75       29.56      5.30 o 
  -2 -10   7     1534.06     1547.54     29.01 o 
  -1 -10   7     1211.47     1284.44     21.99 o 
   0 -10   7      863.76      835.22     17.48 o 
   1 -10   7      278.15      268.66     10.35 o 
   2 -10   7      268.17      249.33     10.93 o 
   3 -10   7       60.79       80.34     11.03 o 
   4 -10   7      151.26      158.12      9.90 o 
   5 -10   7       23.09       32.28      3.31 o 
   6 -10   7      104.34       98.20      7.61 o 
 -11  -9   7       31.53       35.42      3.25 o 
 -10  -9   7      138.33      145.83      4.69 o 
  -9  -9   7        6.42       10.66      2.71 o 
  -8  -9   7      120.49      126.89      5.21 o 
  -7  -9   7       24.08       27.22      3.47 o 
  -6  -9   7      331.85      332.36      8.81 o 
  -5  -9   7      261.83      255.66      8.21 o 
  -4  -9   7     2135.03     2170.48     24.36 o 
  -3  -9   7     2515.55     2528.61     49.04 o 
  -2  -9   7     2685.24     2655.19     46.63 o 
  -1  -9   7      699.93      696.43     13.90 o 
   0  -9   7     1128.08     1119.62     27.92 o 
   1  -9   7      121.36      121.47      9.14 o 
   2  -9   7        0.09       -0.13      2.72 o 
   3  -9   7       76.61       88.81      7.45 o 
   4  -9   7       98.46       93.72      7.55 o 
   5  -9   7      262.86      273.54      5.58 o 
   6  -9   7      136.98      134.70      7.88 o 
 -12  -8   7       72.06       69.49      7.32 o 
 -11  -8   7       27.39       27.02      2.78 o 
 -10  -8   7       32.99       34.94      3.06 o 
  -9  -8   7      173.76      163.94      4.97 o 
  -8  -8   7      148.82      150.17      5.45 o 
  -7  -8   7      701.56      701.25     10.95 o 
  -6  -8   7     1041.26      990.44     17.18 o 
  -5  -8   7      924.38      968.73     19.99 o 
  -4  -8   7       40.79       39.50      3.92 o 
  -3  -8   7     1352.57     1339.54     19.97 o 
  -2  -8   7     1052.09     1089.93     14.10 o 
  -1  -8   7     1466.19     1445.17     19.52 o 
   0  -8   7     1478.96     1486.31     26.49 o 
   1  -8   7      109.25      103.77      5.74 o 
   2  -8   7      148.57      139.66      6.95 o 
   3  -8   7      232.86      246.53      8.79 o 
   4  -8   7       75.18       73.65      4.88 o 
   5  -8   7      111.29      111.47      4.21 o 
   6  -8   7       32.90       39.93      2.84 o 
   7  -8   7       30.69       38.05      5.14 o 
 -12  -7   7       54.21       46.70      6.51 o 
 -11  -7   7       45.85       41.50      3.28 o 
 -10  -7   7      350.98      333.24      6.86 o 
  -9  -7   7        8.07        4.80      2.09 o 
  -8  -7   7      540.09      525.55      7.89 o 
  -7  -7   7       86.04       79.11      4.45 o 
  -6  -7   7      333.36      311.50      7.28 o 
  -5  -7   7       64.85       76.43      4.63 o 
  -4  -7   7      979.33      977.56     15.31 o 
  -3  -7   7      117.02      114.98      5.33 o 
  -2  -7   7      141.54      155.73      5.83 o 
  -1  -7   7       39.39       36.03      3.98 o 
   0  -7   7      176.76      167.02      5.47 o 
   1  -7   7      533.24      549.69      9.12 o 
   2  -7   7      124.68      100.00      4.64 o 
   3  -7   7      390.73      387.04      7.63 o 
   4  -7   7       61.92       63.87      4.36 o 
   5  -7   7        4.50        5.03      2.01 o 
   6  -7   7       28.71       28.24      2.37 o 
   7  -7   7       79.55       85.55      6.90 o 
 -12  -6   7       44.64       48.32      4.72 o 
 -11  -6   7      108.68      126.97      4.84 o 
 -10  -6   7      393.39      393.62      7.47 o 
  -9  -6   7       67.11       76.08      3.72 o 
  -8  -6   7      482.43      490.25      6.91 o 
  -7  -6   7       74.75       70.66      3.91 o 
  -6  -6   7       36.18       36.86      3.38 o 
  -5  -6   7      359.03      357.91      8.58 o 
  -4  -6   7       72.64       70.92      4.63 o 
  -3  -6   7      606.19      625.93     11.49 o 
  -2  -6   7       39.19       33.75      3.51 o 
  -1  -6   7       23.34       24.38      4.20 o 
   0  -6   7       75.61       81.37      4.17 o 
   1  -6   7        0.08        1.52      2.00 o 
   2  -6   7      117.33      128.75      5.05 o 
   3  -6   7       76.06       76.83      3.83 o 
   4  -6   7       32.30       31.53      2.97 o 
   5  -6   7      250.10      253.23      5.49 o 
   6  -6   7       71.12       79.08      3.36 o 
   7  -6   7       17.85       22.60      3.04 o 
 -12  -5   7       75.82       79.18      5.67 o 
 -11  -5   7       58.09       65.47      4.56 o 
 -10  -5   7      130.09      139.71      4.76 o 
  -9  -5   7      106.84      110.86      4.16 o 
  -8  -5   7      164.15      144.93      4.12 o 
  -7  -5   7      168.68      149.09      4.59 o 
  -6  -5   7      983.34      933.20     12.46 o 
  -5  -5   7      167.07      181.74      6.28 o 
  -4  -5   7        0.07       -0.63      1.96 o 
  -3  -5   7       24.89       33.88      3.41 o 
  -2  -5   7      543.64      536.71     10.95 o 
  -1  -5   7      363.22      377.19      9.06 o 
   0  -5   7      298.46      306.20      7.47 o 
   1  -5   7      243.80      239.76      6.10 o 
   2  -5   7       62.31       71.23      3.71 o 
   3  -5   7       19.89       18.16      2.44 o 
   4  -5   7       42.53       45.64      2.78 o 
   5  -5   7       48.36       55.28      3.10 o 
   6  -5   7       84.46       85.13      3.96 o 
   7  -5   7      603.06      652.17     16.02 o 
 -13  -4   7       47.19       39.38      6.56 o 
 -12  -4   7      299.18      319.75      8.97 o 
 -11  -4   7      249.92      247.84      9.94 o 
 -10  -4   7      303.02      301.36      7.46 o 
  -9  -4   7      174.68      176.55      4.82 o 
  -8  -4   7      344.88      318.77      5.93 o 
  -7  -4   7     1108.59     1069.95     12.83 o 
  -6  -4   7      883.71      843.42     11.55 o 
  -5  -4   7      284.06      277.63      5.71 o 
  -4  -4   7      132.67      128.22      4.78 o 
  -3  -4   7       80.22       81.89      4.02 o 
  -2  -4   7       48.94       43.46      3.26 o 
  -1  -4   7       77.38       80.51      3.90 o 
   0  -4   7      738.10      727.53     12.42 o 
   1  -4   7      107.40      106.85      4.47 o 
   2  -4   7      262.80      287.80      7.96 o 
   3  -4   7      304.32      301.22      6.09 o 
   4  -4   7       88.27       98.32      3.66 o 
   5  -4   7      432.13      433.60      6.40 o 
   6  -4   7       88.13       94.89      3.93 o 
   7  -4   7       22.09       26.82      3.15 o 
   8  -4   7       74.99      103.66      7.48 o 
 -13  -3   7       52.44       50.94      7.88 o 
 -12  -3   7       18.08       17.05      3.99 o 
 -11  -3   7      591.20      548.18     13.73 o 
 -10  -3   7      619.49      637.05     10.27 o 
  -9  -3   7      807.24      754.75      9.43 o 
  -8  -3   7      508.35      515.97      7.89 o 
  -7  -3   7       92.15       91.81      3.52 o 
  -6  -3   7      229.35      226.01      5.57 o 
  -5  -3   7       29.80       30.29      2.44 o 
  -4  -3   7      228.38      235.87      5.80 o 
  -3  -3   7      127.81      120.27      5.13 o 
  -2  -3   7      213.79      224.22      5.50 o 
  -1  -3   7      158.02      158.55      4.71 o 
   0  -3   7     1572.86     1610.07     14.40 o 
   1  -3   7       25.29       24.34      3.10 o 
   2  -3   7      820.40      791.64     11.09 o 
   3  -3   7      155.79      143.33      4.50 o 
   4  -3   7     1063.27     1004.90      9.18 o 
   5  -3   7      392.90      391.54      6.73 o 
   6  -3   7      658.63      660.86     10.76 o 
   7  -3   7        0.44       -1.10      2.31 o 
   8  -3   7       82.51       91.62      6.45 o 
 -13  -2   7       41.15       37.91      6.96 o 
 -12  -2   7       95.08      102.40     21.53 o 
 -11  -2   7       21.50       16.98      4.15 o 
 -10  -2   7      458.26      416.73      7.71 o 
  -9  -2   7      471.14      470.95      7.98 o 
  -8  -2   7      259.39      240.62      5.96 o 
  -7  -2   7      512.70      497.38      8.50 o 
  -6  -2   7      981.83      981.76     10.42 o 
  -5  -2   7     1144.15     1162.39     11.04 o 
  -4  -2   7       33.16       22.90      2.78 o 
  -3  -2   7       45.71       41.21      2.95 o 
  -2  -2   7       27.09       21.75      2.93 o 
  -1  -2   7      104.24      103.60      5.00 o 
   0  -2   7      487.16      459.73      8.45 o 
   1  -2   7      658.52      653.82     12.37 o 
   2  -2   7      247.19      253.48      5.88 o 
   3  -2   7      500.61      480.16      7.83 o 
   4  -2   7      302.37      279.50      4.98 o 
   5  -2   7      160.77      142.47      4.39 o 
   6  -2   7       41.50       45.08      3.38 o 
   7  -2   7       28.38       27.12      4.62 o 
   8  -2   7      150.81      153.12     19.95 o 
 -13  -1   7       46.38       52.39      4.85 o 
 -12  -1   7       43.63       37.47     18.12 o 
 -11  -1   7       77.23       81.28      6.18 o 
 -10  -1   7       23.19       23.21      3.46 o 
  -9  -1   7        0.11        4.13      2.05 o 
  -8  -1   7       23.32       18.13      2.49 o 
  -7  -1   7      231.87      241.90      7.16 o 
  -6  -1   7       51.00       61.05      3.80 o 
  -5  -1   7      186.66      169.28      5.09 o 
  -4  -1   7      469.46      462.67      9.83 o 
  -3  -1   7      799.93      823.71     12.81 o 
  -2  -1   7      892.41      887.87     14.17 o 
  -1  -1   7      199.32      182.20      7.47 o 
   0  -1   7      476.45      463.53      8.55 o 
   1  -1   7      301.45      311.96      8.74 o 
   2  -1   7      143.68      149.05      4.62 o 
   3  -1   7       86.17       85.75      4.34 o 
   4  -1   7       27.99       26.68      2.58 o 
   5  -1   7       87.45       88.56      3.66 o 
   6  -1   7       50.14       46.51      4.11 o 
   7  -1   7       42.55       46.31      4.51 o 
   8  -1   7       15.17       12.92      3.98 o 
 -13   0   7       50.46       59.11      3.84 o 
 -12   0   7      519.54      543.27     15.35 o 
 -11   0   7      153.68      153.09      9.97 o 
 -10   0   7     1571.47     1505.48     13.90 o 
  -9   0   7      875.47      858.86      9.96 o 
  -8   0   7       12.48       16.66      2.65 o 
  -7   0   7      376.98      344.67     11.41 o 
  -6   0   7      160.04      154.23      5.48 o 
  -5   0   7       26.98       27.19      3.87 o 
  -4   0   7        0.26        2.18      2.02 o 
  -3   0   7       69.31       93.57      4.76 o 
  -2   0   7     2783.66     2818.78     36.34 o 
  -1   0   7       45.80       48.81      3.92 o 
   0   0   7       44.71       52.58      4.16 o 
   1   0   7       27.49       38.13      3.84 o 
   2   0   7       66.11       76.39      3.87 o 
   3   0   7      150.15      135.82      5.33 o 
   4   0   7      870.74      889.24      9.08 o 
   5   0   7      895.89      912.56      9.38 o 
   6   0   7      244.94      249.70      8.89 o 
   7   0   7      454.61      445.23     10.78 o 
   8   0   7       37.96       46.72      5.23 o 
 -13   1   7       46.69       64.15      9.43 o 
 -12   1   7       44.45       38.47      5.39 o 
 -11   1   7       76.84       79.17      6.61 o 
 -10   1   7       23.34       20.90      3.36 o 
  -9   1   7        0.24        0.44      2.52 o 
  -8   1   7       24.48       23.89      2.89 o 
  -7   1   7      233.47      253.83     13.29 o 
  -6   1   7       50.30       57.43      4.30 o 
  -5   1   7      187.83      171.97      7.20 o 
  -4   1   7      476.43      471.37      8.81 o 
  -3   1   7      802.07      832.39     12.44 o 
  -2   1   7      894.60      893.57     14.69 o 
  -1   1   7      201.43      189.40      6.08 o 
   0   1   7      473.62      456.34     12.63 o 
   1   1   7      302.36      315.48      6.56 o 
   2   1   7      144.85      152.55      4.62 o 
   3   1   7       85.35       88.73      6.52 o 
   4   1   7       26.21       29.60      2.83 o 
   5   1   7       85.97       78.18      4.36 o 
   6   1   7       51.64       42.12      6.36 o 
   7   1   7       43.56       43.40      6.41 o 
   8   1   7       14.65        3.19      3.31 o 
 -13   2   7       41.42       40.95      4.51 o 
 -12   2   7       95.35       88.16      4.96 o 
 -11   2   7       21.48       23.78      3.97 o 
 -10   2   7      463.30      432.80      8.22 o 
  -9   2   7      469.45      471.65      8.76 o 
  -8   2   7      260.99      253.67      8.74 o 
  -7   2   7      512.91      507.21     11.33 o 
  -6   2   7      980.12      966.66     17.61 o 
  -5   2   7     1145.66     1160.88     17.16 o 
  -4   2   7       34.20       34.82      3.58 o 
  -3   2   7       46.33       38.23      4.06 o 
  -2   2   7       24.75       20.76      2.65 o 
  -1   2   7      101.81      109.28      4.51 o 
   0   2   7      485.71      473.93     27.31 o 
   1   2   7      663.66      652.31     17.65 o 
   2   2   7      247.12      243.17      7.54 o 
   3   2   7      498.79      472.99      9.96 o 
   4   2   7      302.49      281.17      7.00 o 
   5   2   7      158.67      140.68      6.44 o 
   6   2   7       42.46       44.19      8.41 o 
   7   2   7       28.66       18.82      5.03 o 
   8   2   7      150.26      156.96      7.53 o 
 -13   3   7       54.82       60.10      4.54 o 
 -12   3   7       18.46       19.21      4.07 o 
 -11   3   7      593.02      592.21     10.93 o 
 -10   3   7      617.92      614.17      8.22 o 
  -9   3   7      807.31      749.00     10.56 o 
  -8   3   7      506.65      527.47     11.19 o 
  -7   3   7       93.90       92.94      5.26 o 
  -6   3   7      231.27      240.21      6.45 o 
  -5   3   7       30.00       33.66      2.82 o 
  -4   3   7      227.29      229.82     13.78 o 
  -3   3   7      128.77      117.89     14.70 o 
  -2   3   7      210.67      181.96     17.07 o 
  -1   3   7      158.35      149.40     16.02 o 
   0   3   7     1565.46     1568.89     28.19 o 
   1   3   7       25.33       23.54      5.00 o 
   2   3   7      815.52      793.40     33.74 o 
   3   3   7      157.09      150.42      6.65 o 
   4   3   7     1062.55     1010.28     13.13 o 
   5   3   7      394.15      387.26      9.61 o 
   6   3   7      659.10      686.06     16.36 o 
   7   3   7        0.53       -1.53      2.85 o 
   8   3   7       82.34       86.12     11.55 o 
 -13   4   7       46.29       58.61      6.76 o 
 -12   4   7      297.47      320.80      7.26 o 
 -11   4   7      247.88      248.57     11.64 o 
 -10   4   7      304.34      292.58      5.97 o 
  -9   4   7      175.06      182.54      5.34 o 
  -8   4   7      342.84      316.50     10.40 o 
  -7   4   7     1123.26     1092.91     23.59 o 
  -6   4   7      874.97      837.11     23.50 o 
  -5   4   7      290.83      268.24      9.04 o 
  -4   4   7      133.17      126.31      7.41 o 
  -3   4   7       80.02       95.09      8.11 o 
  -2   4   7       49.32       47.11      6.36 o 
  -1   4   7       76.76       71.70      9.71 o 
   0   4   7      739.19      766.49     20.68 o 
   1   4   7      108.90       89.80     10.50 o 
   2   4   7      258.47      266.17     11.07 o 
   3   4   7      302.31      306.89      9.99 o 
   4   4   7       89.99       97.81      6.07 o 
   5   4   7      428.15      418.99     10.55 o 
   6   4   7       87.52      102.10      8.16 o 
   7   4   7       21.60       29.31      5.82 o 
 -13   5   7       23.51       34.53      7.75 o 
 -12   5   7       75.60       76.69      5.38 o 
 -11   5   7       56.82       56.04      5.82 o 
 -10   5   7      131.84      131.54      5.59 o 
  -9   5   7      106.14      114.35      4.81 o 
  -8   5   7      164.37      155.27      5.01 o 
  -7   5   7      167.61      165.26      9.71 o 
  -6   5   7      981.75      937.31     21.01 o 
  -5   5   7      162.29      172.56      7.66 o 
  -4   5   7        0.06        2.47      3.22 o 
  -3   5   7       25.45       38.96      4.99 o 
  -2   5   7      547.25      543.87     23.89 o 
  -1   5   7      368.16      357.31     13.79 o 
   0   5   7      299.40      298.29     13.11 o 
   1   5   7      245.92      244.19     14.97 o 
   2   5   7       64.03       66.95     11.55 o 
   3   5   7       20.47        9.58      3.19 o 
   4   5   7       42.88       32.42      6.82 o 
   5   5   7       48.65       43.81      8.17 o 
   6   5   7       85.71       90.02      4.94 o 
   7   5   7      607.80      635.74     33.35 o 
 -12   6   7       44.48       47.76      7.43 o 
 -11   6   7      109.72      114.76      6.59 o 
 -10   6   7      393.95      407.92      8.01 o 
  -9   6   7       66.34       82.83      3.89 o 
  -8   6   7      481.62      482.74      7.47 o 
  -7   6   7       74.69       79.45      5.34 o 
  -6   6   7       36.82       34.57      5.63 o 
  -5   6   7      361.03      368.38     13.06 o 
  -4   6   7       74.16       76.10      6.23 o 
  -3   6   7      604.53      578.40     14.13 o 
  -2   6   7       38.73       32.31      7.35 o 
  -1   6   7       23.52       27.80      5.65 o 
   0   6   7       78.35       81.40      9.71 o 
   1   6   7        0.13       -4.20     16.28 o 
   2   6   7      117.49      130.73      9.62 o 
   3   6   7       76.81       63.06      9.98 o 
   4   6   7       33.94       27.02      4.82 o 
   5   6   7      248.00      249.57      7.12 o 
   6   6   7       69.37       86.35      6.51 o 
   7   6   7       17.77       26.07     11.59 o 
 -12   7   7       53.76       45.24      3.63 o 
 -11   7   7       45.84       40.33      6.61 o 
 -10   7   7      349.13      334.84      9.20 o 
  -9   7   7        7.72        5.98      3.01 o 
  -8   7   7      541.44      525.98      9.77 o 
  -7   7   7       85.22       67.89      4.47 o 
  -6   7   7      333.52      301.80      9.59 o 
  -5   7   7       65.21       69.68      6.90 o 
  -4   7   7      984.44      979.55     29.14 o 
  -3   7   7      116.35      116.88     14.57 o 
  -2   7   7      142.65      154.13     11.29 o 
  -1   7   7       38.24       47.26      7.61 o 
   0   7   7      175.75      157.80     11.55 o 
   2   7   7      125.25      108.05      7.47 o 
   3   7   7      387.77      369.13     11.53 o 
   4   7   7       62.96       66.38     12.47 o 
   5   7   7        4.27        0.32      3.40 o 
   6   7   7       28.64       15.68      5.89 o 
 -12   8   7       70.83       71.91      6.00 o 
 -11   8   7       25.43       16.57      4.23 o 
 -10   8   7       32.88       28.16      3.64 o 
  -9   8   7      174.70      179.28      6.21 o 
  -8   8   7      146.04      144.06      5.71 o 
  -7   8   7      700.93      673.45      9.28 o 
  -6   8   7     1037.85      988.85     15.95 o 
  -5   8   7      916.46      951.04     14.35 o 
  -4   8   7       43.02       45.60      4.37 o 
  -3   8   7     1346.30     1338.18     23.81 o 
  -2   8   7     1049.26     1115.11     27.04 o 
  -1   8   7     1463.28     1443.06     31.77 o 
   0   8   7     1486.86     1474.83     36.76 o 
   1   8   7      112.23       62.98     36.75 o 
   2   8   7      147.98      130.28      8.71 o 
   3   8   7      233.88      252.75     12.34 o 
   4   8   7       72.96       52.51     10.12 o 
   5   8   7      111.49      121.19      9.19 o 
   6   8   7       35.10       29.35      7.35 o 
 -11   9   7       32.32       28.62      4.29 o 
 -10   9   7      137.93      139.74      6.35 o 
  -9   9   7        6.45        9.03      2.98 o 
  -8   9   7      120.34      120.96      5.13 o 
  -7   9   7       23.03       28.65      3.43 o 
  -6   9   7      334.47      337.06      7.81 o 
  -5   9   7      259.98      241.70      8.09 o 
  -4   9   7     2136.54     2131.14     27.39 o 
  -3   9   7     2523.33     2411.91     35.90 o 
  -2   9   7     2685.12     2648.91     36.71 o 
  -1   9   7      703.04      700.02     18.43 o 
   0   9   7     1130.70     1170.28     23.70 o 
   1   9   7      120.85       87.48     29.54 o 
   2   9   7        0.09        0.63      3.73 o 
   3   9   7       75.74       72.07     16.44 o 
   4   9   7       98.03       86.11     20.87 o 
   5   9   7      260.72      267.25      8.42 o 
   6   9   7      136.25      129.44     12.87 o 
 -11  10   7      202.89      203.88      9.56 o 
 -10  10   7      106.81      121.83      6.58 o 
  -9  10   7      315.98      308.68      8.93 o 
  -8  10   7      166.05      159.16      7.30 o 
  -7  10   7       88.19       88.59      4.64 o 
  -6  10   7      429.12      421.59      8.36 o 
  -5  10   7      602.37      535.27     11.02 o 
  -4  10   7      772.18      750.72     13.00 o 
  -3  10   7       32.08       26.49      4.09 o 
  -2  10   7     1527.12     1488.60     19.58 o 
  -1  10   7     1220.55     1252.94     45.95 o 
   0  10   7      864.04      852.73     19.28 o 
   1  10   7      277.97      247.75     63.83 o 
   2  10   7      267.29      246.68     10.85 o 
   3  10   7       62.36       51.48     17.75 o 
   4  10   7      152.95      174.74     12.22 o 
   5  10   7       23.49       13.33      6.11 o 
   6  10   7      105.17      102.26     11.68 o 
 -11  11   7      168.52      168.83      7.09 o 
 -10  11   7      133.36      152.91      7.81 o 
  -9  11   7      106.23       79.95      5.16 o 
  -8  11   7      248.12      237.85      8.07 o 
  -7  11   7      152.17      139.22      9.18 o 
  -6  11   7      369.63      312.22      7.72 o 
  -5  11   7      298.08      308.34      7.33 o 
  -4  11   7      154.64      197.66      7.27 o 
  -3  11   7       19.65       25.37      3.93 o 
  -2  11   7      419.74      363.87      9.53 o 
  -1  11   7      263.66      253.39     12.73 o 
   0  11   7      311.55      272.82     10.52 o 
   1  11   7      113.74       89.04     28.08 o 
   2  11   7       21.79       18.55      5.26 o 
   3  11   7       84.51       46.48     16.86 o 
   4  11   7       47.34       39.63     11.66 o 
   5  11   7       47.73       43.91     18.95 o 
 -10  12   7       40.62       38.90      3.24 o 
  -9  12   7        3.39        2.24      2.47 o 
  -8  12   7       16.37       15.18      3.49 o 
  -7  12   7       13.36        8.92      3.50 o 
  -6  12   7      105.16       89.39      5.03 o 
  -5  12   7      785.44      768.19     13.99 o 
  -4  12   7      461.91      416.66     11.62 o 
  -3  12   7       42.85       33.29      4.77 o 
  -2  12   7      310.60      260.77      9.06 o 
  -1  12   7       37.38       38.44      6.50 o 
   0  12   7      155.95      155.98      9.87 o 
   1  12   7      476.29      478.92     22.58 o 
   2  12   7      154.57      107.61     69.71 o 
   3  12   7       31.90       27.75     10.31 o 
   4  12   7       94.17      104.74      6.40 o 
   5  12   7      145.17      170.14     12.34 o 
  -9  13   7       17.53       12.99      2.29 o 
  -8  13   7      137.44      124.40      5.56 o 
  -7  13   7      206.89      248.73      7.18 o 
  -6  13   7      160.81      149.02      6.31 o 
  -5  13   7      126.37      144.92      9.96 o 
  -4  13   7       97.80      121.48      6.75 o 
  -3  13   7      136.22       92.68      6.41 o 
  -2  13   7       52.27       59.83      5.66 o 
  -1  13   7        1.31       -0.04      3.67 o 
   0  13   7      715.40      712.60     25.21 o 
   1  13   7       48.79       41.49      8.40 o 
   2  13   7       47.64       71.83     44.77 o 
   3  13   7      229.58      240.51     13.65 o 
   4  13   7       10.01       16.14      7.02 o 
  -9  14   7       17.59       13.30      3.20 o 
  -8  14   7       84.06       94.45      5.07 o 
  -7  14   7       60.35       67.16      4.04 o 
  -6  14   7      182.90      190.24      6.05 o 
  -5  14   7       86.97       85.68      6.39 o 
  -4  14   7       58.45       54.68      5.68 o 
  -3  14   7       77.08       85.79      6.79 o 
  -2  14   7       29.66       19.86      4.59 o 
  -1  14   7       38.40       36.97      5.31 o 
   0  14   7      305.19      307.46     15.23 o 
   1  14   7      133.84      126.29     10.77 o 
   2  14   7      220.78      217.40     12.08 o 
   3  14   7      177.14      171.45      7.37 o 
  -8  15   7       84.44      102.38      6.12 o 
  -7  15   7       68.25       69.16      4.45 o 
  -6  15   7       82.87       91.18      3.79 o 
  -5  15   7       45.93       45.75      4.34 o 
  -4  15   7       52.36       52.78      4.85 o 
  -3  15   7       62.50       50.94      5.38 o 
  -2  15   7      128.43      135.13      8.02 o 
  -1  15   7       28.53       18.52      4.12 o 
   0  15   7       83.61       81.92      6.62 o 
   1  15   7       35.05       42.89      4.76 o 
   2  15   7        9.12       12.39      3.25 o 
  -7  16   7       43.01       66.17      6.30 o 
  -6  16   7       48.55       59.79      6.01 o 
  -5  16   7       66.47       75.23      6.43 o 
  -4  16   7       13.40       17.89      4.54 o 
  -3  16   7       90.46      106.28     13.13 o 
  -2  16   7       15.37        9.54      4.48 o 
  -1  16   7       50.88       63.61      6.50 o 
   0  16   7       71.77       82.97      8.93 o 
  -5  17   7       68.75       76.41      5.51 o 
  -4  17   7       21.34       26.83      3.74 o 
  -3  17   7      133.16      134.66     12.47 o 
  -2  17   7       63.40       67.22      5.63 o 
  -1  17   7       99.41      106.34      7.61 o 
   0  17   7       48.04       45.16      5.25 o 
  -3 -15   8      115.42      143.36     11.82 o 
  -2 -15   8      106.81      117.37     11.55 o 
  -1 -15   8       75.05       70.63      8.93 o 
  -4 -14   8      220.12      231.58     15.75 o 
  -3 -14   8        8.05        6.83      6.30 o 
  -2 -14   8      113.67      111.33     12.08 o 
  -1 -14   8      119.49      112.64     11.55 o 
   0 -14   8      219.09      230.79     14.70 o 
   1 -14   8       23.51       32.56      7.09 o 
  -8 -13   8       64.99       72.73     18.38 o 
  -7 -13   8      102.73       99.25     22.06 o 
  -6 -13   8       51.53       73.78     20.48 o 
  -4 -13   8        2.28       13.92      7.35 o 
  -3 -13   8      254.32      223.97     16.54 o 
  -2 -13   8       76.69      101.88     12.60 o 
  -1 -13   8       18.35        9.19      6.83 o 
   0 -13   8       53.45       78.77     10.77 o 
   1 -13   8       33.52       31.27      5.76 o 
   2 -13   8       61.36       72.99      8.93 o 
 -10 -12   8      175.83      189.57      9.19 o 
  -9 -12   8       38.97       41.55      4.97 o 
  -8 -12   8      314.35      340.16     23.24 o 
  -7 -12   8      108.18      132.14      9.51 o 
  -6 -12   8      178.47      173.56     30.72 o 
  -5 -12   8       30.10       53.04     23.37 o 
  -4 -12   8      228.33      202.44     17.07 o 
  -3 -12   8       35.68       28.88      8.40 o 
  -2 -12   8       82.15       89.01     12.60 o 
  -1 -12   8      105.07       61.97     10.50 o 
   0 -12   8       58.89       46.47      9.71 o 
   1 -12   8      115.55      138.53      9.46 o 
   2 -12   8      214.13      230.03     10.62 o 
   3 -12   8      100.68      105.81      9.71 o 
 -10 -11   8       92.70      101.53      5.28 o 
  -9 -11   8       28.45       24.20      2.81 o 
  -8 -11   8        9.35        6.01      3.34 o 
  -7 -11   8      107.64      127.93      9.62 o 
  -6 -11   8      171.70      149.92     29.93 o 
  -5 -11   8       44.65       32.98     14.83 o 
  -4 -11   8      100.07       72.82      5.68 o 
  -3 -11   8       23.63       14.67      7.09 o 
  -2 -11   8      115.63       90.74      8.39 o 
  -1 -11   8        8.80       11.47      4.52 o 
   0 -11   8      117.26      108.96     13.13 o 
   1 -11   8      186.21      230.49     11.68 o 
   2 -11   8       29.92       24.13      7.35 o 
   3 -11   8      178.55      211.54      9.78 o 
   4 -11   8        6.33       15.23      4.73 o 
 -11 -10   8       39.65       47.12      5.54 o 
 -10 -10   8      396.07      387.73      7.04 o 
  -9 -10   8      394.17      394.59      7.03 o 
  -8 -10   8       12.42       16.81      3.68 o 
  -7 -10   8      316.81      321.08     14.31 o 
  -6 -10   8       74.36       72.46      9.60 o 
  -5 -10   8      158.39      155.47      8.03 o 
  -4 -10   8      501.65      468.59     15.49 o 
  -3 -10   8      130.93      147.90      9.61 o 
  -2 -10   8      439.04      451.16     18.38 o 
  -1 -10   8       72.62       56.85      6.99 o 
   0 -10   8      277.60      258.00      9.62 o 
   1 -10   8      173.48      167.87      7.76 o 
   2 -10   8      301.79      317.90     12.93 o 
   3 -10   8      172.81      170.19      9.52 o 
   4 -10   8       31.92       41.49      5.15 o 
   5 -10   8       50.49       41.49      5.78 o 
 -11  -9   8       51.71       54.00      3.97 o 
 -10  -9   8      126.77      134.80      4.29 o 
  -9  -9   8       20.75       25.74      2.81 o 
  -8  -9   8      201.46      192.98      6.13 o 
  -7  -9   8      164.10      160.53      6.11 o 
  -6  -9   8      178.55      166.09      8.44 o 
  -5  -9   8      106.16      131.98     11.06 o 
  -4  -9   8      419.81      406.91     11.55 o 
  -3  -9   8      682.21      718.02     11.55 o 
  -2  -9   8      134.43      127.33      5.37 o 
  -1  -9   8      323.86      307.50     12.49 o 
   0  -9   8      557.54      525.31     18.77 o 
   1  -9   8      167.88      162.06      6.98 o 
   2  -9   8       78.18       90.81      8.62 o 
   3  -9   8      113.82      128.38     12.87 o 
   4  -9   8      103.45      109.04      4.24 o 
 -12  -8   8       47.03       46.47     10.77 o 
 -11  -8   8       52.33       56.41      3.61 o 
 -10  -8   8       18.59       18.25      2.47 o 
  -9  -8   8       86.18       84.67      4.17 o 
  -8  -8   8      253.06      269.46      6.61 o 
  -7  -8   8       54.98       58.29      4.17 o 
  -6  -8   8     1440.62     1386.55     16.37 o 
  -5  -8   8       43.95       39.55      4.67 o 
  -4  -8   8      361.68      341.14     19.26 o 
  -3  -8   8       89.94       95.92      5.31 o 
  -2  -8   8      135.78      132.39      5.33 o 
  -1  -8   8      980.00      945.23     18.81 o 
   0  -8   8      276.23      277.31      9.74 o 
   1  -8   8      154.73      148.17      5.87 o 
   2  -8   8      208.80      234.49     10.15 o 
   3  -8   8      159.36      189.62     10.15 o 
   4  -8   8       61.36       61.34      3.29 o 
   5  -8   8       79.97       82.82      6.47 o 
 -12  -7   8       59.80       61.10      5.39 o 
 -11  -7   8       24.74       28.28      2.96 o 
 -10  -7   8      142.63      147.14      4.73 o 
  -9  -7   8       60.82       52.41      3.29 o 
  -8  -7   8      506.74      476.57      6.95 o 
  -7  -7   8      308.86      322.81      7.59 o 
  -6  -7   8      330.17      303.39      6.73 o 
  -5  -7   8      277.15      257.22      7.48 o 
  -4  -7   8      141.19      144.38      5.74 o 
  -3  -7   8      103.73       99.11      4.97 o 
  -2  -7   8      133.74      126.98      5.89 o 
  -1  -7   8      374.37      372.84      7.92 o 
   0  -7   8      122.89      128.60      5.28 o 
   1  -7   8      964.64      986.33     14.80 o 
   2  -7   8      279.69      301.81     10.97 o 
   3  -7   8       99.78       96.57      5.58 o 
   4  -7   8      277.44      286.78      5.63 o 
   5  -7   8       14.02       16.03      2.24 o 
   6  -7   8       82.55       99.25      9.98 o 
 -12  -6   8      209.46      226.99      9.07 o 
 -11  -6   8       23.16       19.61      2.53 o 
 -10  -6   8       41.26       47.55      3.32 o 
  -9  -6   8       74.28       74.89      3.95 o 
  -8  -6   8      150.76      148.32      4.30 o 
  -7  -6   8      373.56      356.42      6.52 o 
  -6  -6   8       19.87       22.05      2.78 o 
  -5  -6   8      593.74      583.74     10.60 o 
  -4  -6   8       80.08       85.26      8.15 o 
  -3  -6   8      569.87      588.48     11.28 o 
  -2  -6   8       15.47       13.50      3.02 o 
  -1  -6   8      262.22      240.29      7.43 o 
   0  -6   8      170.63      176.33      5.44 o 
   1  -6   8      706.06      727.98     11.24 o 
   2  -6   8      123.74      111.61      5.09 o 
   3  -6   8      247.79      258.18      7.65 o 
   4  -6   8      113.50      123.15      4.16 o 
   5  -6   8      244.60      261.26      6.47 o 
   6  -6   8       25.53       30.13      3.57 o 
 -12  -5   8        7.00        7.52      3.85 o 
 -11  -5   8       24.69       24.95      2.87 o 
 -10  -5   8      179.80      202.13      5.54 o 
  -9  -5   8      119.76      116.84      4.55 o 
  -8  -5   8     1355.04     1334.72     11.53 o 
  -7  -5   8      284.23      290.11      5.90 o 
  -6  -5   8     1049.18     1080.34     11.51 o 
  -5  -5   8      355.52      359.69      6.77 o 
  -4  -5   8      350.23      334.38      8.92 o 
  -3  -5   8      672.41      642.85     13.91 o 
  -2  -5   8     1045.56     1092.39     14.27 o 
  -1  -5   8      779.00      780.87     10.03 o 
   0  -5   8      441.22      442.97      8.05 o 
   1  -5   8      558.49      538.74     13.47 o 
   2  -5   8        8.03       10.48      2.39 o 
   3  -5   8       17.03       20.05      2.39 o 
   4  -5   8       92.47      101.40      3.90 o 
   5  -5   8       72.19       78.50      3.68 o 
   6  -5   8      122.20      139.69      4.85 o 
 -12  -4   8      361.34      383.15     11.69 o 
 -11  -4   8      137.23      138.44      4.90 o 
 -10  -4   8       53.67       44.72      3.32 o 
  -9  -4   8      120.56      113.85      4.32 o 
  -8  -4   8      294.92      301.05      5.84 o 
  -7  -4   8      608.54      634.00      7.41 o 
  -6  -4   8      811.50      787.99      8.63 o 
  -5  -4   8     2202.19     2220.00     19.49 o 
  -4  -4   8      136.62      150.01      5.18 o 
  -3  -4   8      120.32      119.47      4.33 o 
  -2  -4   8      102.95      102.19      8.11 o 
  -1  -4   8     1989.12     2094.47     24.76 o 
   0  -4   8     1308.31     1314.79     15.03 o 
   1  -4   8      368.18      379.71      8.59 o 
   2  -4   8      593.75      613.08      9.96 o 
   3  -4   8      597.29      593.92      7.72 o 
   4  -4   8       15.71       20.27      2.58 o 
   5  -4   8        5.26        5.34      2.13 o 
   6  -4   8       20.86       18.63      2.75 o 
   7  -4   8       83.88       94.84      6.01 o 
 -13  -3   8       23.30       26.52      4.73 o 
 -12  -3   8       72.70       94.31      5.87 o 
 -11  -3   8       10.11       16.50      3.29 o 
 -10  -3   8        0.75       -0.40      2.06 o 
  -9  -3   8      133.46      132.71      4.44 o 
  -8  -3   8      565.51      532.77      7.67 o 
  -7  -3   8      569.33      572.87      7.84 o 
  -6  -3   8      234.13      219.30      5.32 o 
  -5  -3   8      961.92      955.73     14.52 o 
  -4  -3   8      727.29      665.59     17.81 o 
  -3  -3   8      122.56      126.67      5.33 o 
  -2  -3   8      919.15      943.67     13.30 o 
  -1  -3   8       92.70       93.80      4.86 o 
   0  -3   8      728.60      716.96     13.10 o 
   1  -3   8      170.87      187.85      6.28 o 
   2  -3   8      617.32      632.78      6.80 o 
   3  -3   8      274.23      288.23      5.87 o 
   4  -3   8       39.63       42.61      2.96 o 
   5  -3   8        1.23        2.70      2.00 o 
   6  -3   8       52.12       64.12      3.87 o 
   7  -3   8       88.40      101.16      6.13 o 
 -13  -2   8      119.59      136.27      7.61 o 
 -12  -2   8        5.02        8.15      3.31 o 
 -11  -2   8       29.75       29.12      4.72 o 
 -10  -2   8      227.48      229.84      5.80 o 
  -9  -2   8      166.01      172.05      4.62 o 
  -8  -2   8      246.29      236.29      5.00 o 
  -7  -2   8      284.55      273.54      5.72 o 
  -6  -2   8      169.39      174.68      4.86 o 
  -5  -2   8      163.93      150.59      5.58 o 
  -4  -2   8     1025.93     1005.69     14.09 o 
  -3  -2   8      459.11      466.23     10.62 o 
  -2  -2   8      355.16      349.43      7.67 o 
  -1  -2   8       56.26       58.29      4.32 o 
   0  -2   8      168.81      176.92      5.84 o 
   1  -2   8      567.93      569.67      7.85 o 
   2  -2   8      167.70      195.61      4.28 o 
   3  -2   8      145.10      129.48      4.23 o 
   4  -2   8      260.30      283.22      6.36 o 
   5  -2   8       87.59       95.37      4.37 o 
   6  -2   8      235.36      254.64      5.77 o 
   7  -2   8       90.93       96.85      4.85 o 
 -13  -1   8       75.45       82.71      7.09 o 
 -12  -1   8       25.83       33.68      4.10 o 
 -11  -1   8      267.93      274.22      9.18 o 
 -10  -1   8       34.31       37.36      4.43 o 
  -9  -1   8       68.83       76.46      4.00 o 
  -8  -1   8      391.95      364.99      5.38 o 
  -7  -1   8      842.59      816.26      9.89 o 
  -6  -1   8      172.58      161.17      4.97 o 
  -5  -1   8      542.75      543.37      8.12 o 
  -4  -1   8     1680.50     1575.30     23.08 o 
  -3  -1   8     1557.55     1575.98     17.81 o 
  -2  -1   8      768.55      734.40     11.70 o 
  -1  -1   8       44.09       42.28      3.07 o 
   0  -1   8      473.54      451.55     11.26 o 
   1  -1   8      272.93      287.32      6.55 o 
   2  -1   8       19.43       21.75      2.19 o 
   3  -1   8      180.19      173.83      4.20 o 
   4  -1   8      136.70      127.72      4.60 o 
   5  -1   8       55.25       55.10      3.41 o 
   6  -1   8      223.38      213.67      8.16 o 
   7  -1   8      263.81      280.69     16.67 o 
 -13   0   8      239.27      207.95      9.45 o 
 -12   0   8       23.61       33.64      3.81 o 
 -11   0   8       16.93       17.91      4.16 o 
 -10   0   8      268.04      269.57      6.42 o 
  -9   0   8       87.98       87.00      4.03 o 
  -8   0   8       56.23       53.33      3.30 o 
  -7   0   8       64.87       58.13      3.83 o 
  -6   0   8      348.48      369.43      7.35 o 
  -5   0   8      130.10      140.05      5.21 o 
  -4   0   8      184.75      148.30      5.28 o 
  -3   0   8        1.60        3.22      2.02 o 
  -2   0   8      322.93      332.07      8.24 o 
  -1   0   8       58.23       51.90      3.69 o 
   0   0   8      273.57      280.45      7.38 o 
   1   0   8      122.03      127.93      4.52 o 
   2   0   8       45.84       42.61      3.52 o 
   3   0   8      520.75      485.43      6.54 o 
   4   0   8      145.95      147.22      4.87 o 
   5   0   8      338.25      322.51      6.99 o 
   6   0   8       27.14       34.05      7.76 o 
   7   0   8       69.49       65.67      6.31 o 
 -13   1   8       77.53       99.88      4.95 o 
 -12   1   8       26.77       28.88      4.01 o 
 -11   1   8      267.89      265.43      8.82 o 
 -10   1   8       34.79       36.29      3.13 o 
  -9   1   8       69.33       72.32      4.02 o 
  -8   1   8      391.78      360.36      6.18 o 
  -7   1   8      843.86      841.64     12.19 o 
  -6   1   8      170.70      168.82      5.40 o 
  -5   1   8      543.23      544.09     13.23 o 
  -4   1   8     1683.82     1610.92     25.88 o 
  -3   1   8     1553.06     1559.40     20.06 o 
  -2   1   8      769.08      734.49     10.45 o 
  -1   1   8       44.39       35.80      3.79 o 
   0   1   8      476.06      464.20      9.97 o 
   1   1   8      268.48      273.58      7.61 o 
   2   1   8       19.60       25.15      4.11 o 
   3   1   8      182.72      180.89      5.18 o 
   4   1   8      132.84      132.43      5.33 o 
   5   1   8       55.88       54.35      6.64 o 
   6   1   8      224.50      234.95     15.79 o 
   7   1   8      261.71      291.49     10.17 o 
 -13   2   8      121.55      111.59     17.85 o 
 -12   2   8        4.29        1.31      2.54 o 
 -11   2   8       28.11       24.75      3.37 o 
 -10   2   8      227.96      223.61      7.80 o 
  -9   2   8      166.90      164.67      4.90 o 
  -8   2   8      244.11      243.43      5.51 o 
  -7   2   8      286.10      273.33      6.68 o 
  -6   2   8      167.33      175.44      5.24 o 
  -5   2   8      163.75      156.89      5.42 o 
  -4   2   8     1023.93     1002.23     20.47 o 
  -3   2   8      461.46      455.13     41.62 o 
  -2   2   8      354.94      358.45     15.89 o 
  -1   2   8       56.82       61.91     10.37 o 
   0   2   8      167.18      173.83     16.16 o 
   1   2   8      560.79      555.69     10.40 o 
   2   2   8      166.83      188.83      5.56 o 
   3   2   8      145.23      128.19      4.50 o 
   4   2   8      262.09      265.96      6.95 o 
   5   2   8       85.99       80.03      7.00 o 
   6   2   8      233.33      243.17      9.28 o 
   7   2   8       91.50      101.65     12.21 o 
 -13   3   8       23.49       24.16     11.82 o 
 -12   3   8       72.87       96.69      4.77 o 
 -11   3   8        9.61       17.98      3.47 o 
 -10   3   8        0.73        0.93      2.77 o 
  -9   3   8      131.92      137.34      5.09 o 
  -8   3   8      570.89      530.19      8.28 o 
  -7   3   8      575.70      585.09     17.87 o 
  -6   3   8      235.13      229.02     12.64 o 
  -5   3   8      973.27      980.27     19.33 o 
  -4   3   8      726.60      680.31     16.62 o 
  -3   3   8      121.00      120.19      7.90 o 
  -2   3   8      921.82      909.67     19.83 o 
  -1   3   8       88.47       84.55      8.93 o 
   0   3   8      728.13      697.73     19.56 o 
   1   3   8      172.83      170.40     11.82 o 
   2   3   8      617.32      631.43     11.28 o 
   3   3   8      275.59      285.43      7.34 o 
   4   3   8       40.40       30.02      7.10 o 
   5   3   8        1.50        7.45      3.73 o 
   6   3   8       52.04       60.87      5.05 o 
 -13   4   8      156.40      149.40     18.64 o 
 -12   4   8      355.90      400.26     17.11 o 
 -11   4   8      138.58      135.04      5.28 o 
 -10   4   8       53.97       47.98      3.75 o 
  -9   4   8      121.92      112.28      4.96 o 
  -8   4   8      288.09      300.48      7.01 o 
  -7   4   8      608.09      631.55     14.53 o 
  -6   4   8      813.06      781.77     20.29 o 
  -5   4   8     2197.67     2330.39     36.26 o 
  -4   4   8      138.02      138.37     12.87 o 
  -3   4   8      120.28      111.16      6.76 o 
  -2   4   8      102.38      109.18      7.12 o 
  -1   4   8     1974.72     2081.33     29.02 o 
   0   4   8     1305.22     1332.26     36.50 o 
   1   4   8      365.52      381.36     11.90 o 
   2   4   8      594.81      607.83     13.82 o 
   3   4   8      593.34      560.42     12.60 o 
   4   4   8       16.63       16.40      3.58 o 
   5   4   8        4.98        3.17      2.83 o 
   6   4   8       20.08       12.81      4.09 o 
 -12   5   8        7.01        4.85      2.41 o 
 -11   5   8       24.77       23.98      3.40 o 
 -10   5   8      179.23      196.07      5.95 o 
  -9   5   8      120.73      125.37      4.49 o 
  -8   5   8     1354.16     1324.91     12.73 o 
  -7   5   8      286.70      294.58      5.84 o 
  -6   5   8     1048.84     1068.69     23.65 o 
  -5   5   8      359.80      357.76     13.69 o 
  -4   5   8      339.33      337.68     13.30 o 
  -2   5   8     1057.90     1105.92     31.25 o 
  -1   5   8      774.61      720.48     25.47 o 
   0   5   8      438.19      431.92     20.22 o 
   1   5   8      560.04      523.82     22.32 o 
   2   5   8        8.32        8.50      3.49 o 
   3   5   8       18.10       12.62      3.55 o 
   4   5   8       92.71       99.01      5.86 o 
   5   5   8       71.37       75.79      5.97 o 
   6   5   8      124.39      144.24      7.16 o 
 -12   6   8      208.09      217.14      9.28 o 
 -11   6   8       23.88       24.12      3.00 o 
 -10   6   8       41.26       44.01      4.26 o 
  -9   6   8       73.52       80.61      4.10 o 
  -8   6   8      151.81      163.27      5.25 o 
  -7   6   8      371.84      345.06      7.31 o 
  -6   6   8       20.69       13.55      4.65 o 
  -5   6   8      591.38      561.45     18.64 o 
  -4   6   8       81.18       84.32      7.62 o 
  -3   6   8      567.63      559.53     21.27 o 
  -2   6   8       15.82       13.09     11.42 o 
  -1   6   8      264.31      253.38     15.23 o 
   0   6   8      170.73      169.03     11.95 o 
   1   6   8      700.84      762.82     25.07 o 
   2   6   8      123.05      120.62      9.70 o 
   3   6   8      246.28      242.82     13.35 o 
   4   6   8      113.91      117.99      7.32 o 
   5   6   8      246.44      267.19      9.67 o 
   6   6   8       26.06       34.92     12.75 o 
 -12   7   8       61.81       57.28      4.70 o 
 -11   7   8       25.07       30.20      3.34 o 
 -10   7   8      140.12      145.94      5.21 o 
  -9   7   8       61.49       60.21      4.30 o 
  -8   7   8      503.07      464.72      8.54 o 
  -7   7   8      310.88      312.29      6.40 o 
  -6   7   8      331.36      314.28      6.14 o 
  -5   7   8      277.72      274.63      8.06 o 
  -4   7   8      141.08      143.76      8.02 o 
  -3   7   8      104.40       86.65      9.71 o 
  -2   7   8      134.24      134.43     11.29 o 
  -1   7   8      371.24      370.63     14.90 o 
   0   7   8      121.35       72.78     46.43 o 
   1   7   8      964.50     1003.79     32.30 o 
   2   7   8      280.14      296.01     15.35 o 
   3   7   8       99.31       87.62     13.21 o 
   4   7   8      277.19      303.33     16.11 o 
   5   7   8       13.86        5.00      3.39 o 
   6   7   8       83.72       -0.67      6.40 o 
 -11   8   8       51.49       52.54      6.10 o 
 -10   8   8       19.68       19.19      3.02 o 
  -9   8   8       88.66       88.92      5.52 o 
  -8   8   8      255.42      279.02      7.20 o 
  -7   8   8       53.86       50.57      4.53 o 
  -6   8   8     1443.45     1375.33     14.46 o 
  -5   8   8       45.28       45.30      3.96 o 
  -4   8   8      362.89      337.41     11.05 o 
  -3   8   8       90.29       88.71      6.90 o 
  -2   8   8      135.39      113.51     14.36 o 
  -1   8   8      979.44      980.94     30.46 o 
   0   8   8      276.25      283.83     18.38 o 
   1   8   8      153.69      155.74     13.13 o 
   2   8   8      207.75      247.84     21.01 o 
   3   8   8      156.83      168.05     20.35 o 
   4   8   8       59.92       53.23      8.87 o 
   5   8   8       78.41       80.77      5.40 o 
 -11   9   8       51.98       61.88      5.67 o 
 -10   9   8      127.47      138.00      6.07 o 
  -9   9   8       21.72       24.34      3.23 o 
  -8   9   8      203.17      174.37      6.55 o 
  -7   9   8      169.14      165.12      5.86 o 
  -6   9   8      178.56      172.24      6.20 o 
  -5   9   8      105.88      101.22      5.62 o 
  -4   9   8      418.14      401.33     16.89 o 
  -3   9   8      682.66      699.97     17.21 o 
  -2   9   8      134.84      123.48     10.85 o 
  -1   9   8      317.07      258.36     16.80 o 
   0   9   8      560.25      533.53     21.79 o 
   1   9   8      162.78       91.50     46.76 o 
   2   9   8       79.99       44.75     22.62 o 
   3   9   8      113.71      117.53      8.13 o 
   4   9   8      105.77      110.80      6.24 o 
 -11  10   8       39.20       45.33      4.56 o 
 -10  10   8      396.00      408.59      9.28 o 
  -9  10   8      393.36      405.37      9.31 o 
  -8  10   8       12.00       11.29      3.81 o 
  -7  10   8      316.61      297.80      7.23 o 
  -6  10   8       75.33       77.35      4.52 o 
  -5  10   8      158.21      145.77      7.56 o 
  -4  10   8      503.13      493.99     12.34 o 
  -3  10   8      130.98      139.62      7.63 o 
  -2  10   8      435.14      474.67     14.87 o 
  -1  10   8       73.31       48.10     16.79 o 
   0  10   8      277.77      218.33     57.59 o 
   1  10   8      172.70      113.04     56.81 o 
   2  10   8      302.36      295.91     13.65 o 
   3  10   8      172.50      169.62      9.71 o 
   4  10   8       32.43       16.44     10.09 o 
   5  10   8       50.76       31.11     22.19 o 
 -10  11   8       93.06      110.86      4.83 o 
  -9  11   8       27.37       19.14      3.41 o 
  -8  11   8        9.92        5.70      3.13 o 
  -7  11   8      106.53      113.68      6.38 o 
  -6  11   8      169.92      164.25      5.47 o 
  -5  11   8       45.06       38.74      3.63 o 
  -4  11   8       99.86       79.98      5.77 o 
  -3  11   8       23.79       22.47      4.52 o 
  -2  11   8      116.02       84.09      7.38 o 
  -1  11   8        8.23        2.80      4.16 o 
   0  11   8      116.82      113.39     33.06 o 
   1  11   8      183.98      218.98     10.77 o 
   2  11   8       30.40       24.87      8.32 o 
   3  11   8      177.28        3.68     14.70 o 
   4  11   8        6.32        8.30      3.75 o 
 -10  12   8      176.34      187.73      7.61 o 
  -9  12   8       38.63       40.57      3.59 o 
  -8  12   8      313.28      316.78      8.09 o 
  -7  12   8      108.00      114.23      5.92 o 
  -6  12   8      175.60      187.60      7.97 o 
  -5  12   8       30.15       42.45      5.03 o 
  -4  12   8      227.58      186.87     11.69 o 
  -3  12   8       35.70       38.24     10.77 o 
  -2  12   8       80.29       78.77     12.08 o 
  -1  12   8      105.16       64.07     11.29 o 
   0  12   8       56.74       53.30     10.50 o 
   1  12   8      114.84       71.68     46.17 o 
   2  12   8      219.11      237.88     15.23 o 
   3  12   8       98.78       67.69     42.81 o 
   4  12   8      179.57      190.42    114.35 o 
  -9  13   8       34.46       42.28      3.27 o 
  -8  13   8       64.42       93.38      4.26 o 
  -7  13   8      103.28      112.68      5.36 o 
  -6  13   8       52.85       58.59      5.44 o 
  -5  13   8       81.97       57.96      7.19 o 
  -4  13   8        2.07       -0.17      4.67 o 
  -3  13   8      253.78      233.14     14.44 o 
  -2  13   8       74.57       97.13     19.17 o 
  -1  13   8       17.71       21.53      7.61 o 
   0  13   8       52.71       63.54      9.71 o 
   1  13   8       33.01       31.25      7.61 o 
   2  13   8       63.27       53.13     31.09 o 
   3  13   8       10.41        1.85      3.94 o 
  -8  14   8       25.23       32.48      3.44 o 
  -7  14   8       26.03       24.67      2.80 o 
  -6  14   8      122.59      127.56      5.46 o 
  -5  14   8      116.17       95.16      7.27 o 
  -4  14   8      219.68      212.49      9.97 o 
  -3  14   8        7.63        6.85      5.38 o 
  -2  14   8      115.51      116.41      8.38 o 
  -1  14   8      116.34       97.41      9.71 o 
   0  14   8      220.99      234.47     12.87 o 
   1  14   8       23.66       24.94      5.78 o 
   2  14   8       96.12      100.56      7.88 o 
  -7  15   8       79.85       75.55      5.55 o 
  -6  15   8       68.85       68.87      6.36 o 
  -5  15   8       36.17       44.19      3.99 o 
  -4  15   8       95.23       96.72     11.97 o 
  -3  15   8      115.72      143.54     10.35 o 
  -2  15   8      108.91      129.88      6.12 o 
  -1  15   8       76.64       81.89      5.92 o 
   0  15   8       42.13       36.03      6.83 o 
   1  15   8      128.09      138.37      6.83 o 
  -5  16   8       89.28       99.68      6.31 o 
  -4  16   8       49.21       55.76      8.27 o 
  -3  16   8      139.39      147.61      7.69 o 
  -2  16   8       45.92       57.76      7.88 o 
  -1  16   8      230.31      240.25     11.82 o 
  -5 -14   9        6.75       10.24      4.99 o 
  -4 -14   9       49.10       76.41      9.45 o 
  -2 -14   9       54.17       45.69      7.09 o 
  -1 -14   9        9.29       14.44      4.99 o 
  -7 -13   9        3.83        2.89      4.46 o 
  -6 -13   9      165.85      171.38     22.84 o 
  -5 -13   9      112.20      129.71     11.82 o 
  -4 -13   9       18.27       19.43      7.35 o 
  -3 -13   9      346.83      340.07     12.37 o 
  -2 -13   9      157.92      154.90      8.99 o 
  -1 -13   9        0.97       -1.05      3.90 o 
   0 -13   9       31.85       29.01      4.90 o 
  -8 -12   9       31.18       30.54      6.17 o 
  -7 -12   9       71.91       84.61     11.29 o 
  -6 -12   9       52.24       41.10      8.93 o 
  -5 -12   9       29.95       39.70      7.79 o 
  -4 -12   9       14.73       15.49      7.35 o 
  -3 -12   9       29.74       23.11      5.66 o 
  -2 -12   9       74.78       87.63     15.75 o 
  -1 -12   9      118.56      143.01      8.89 o 
   0 -12   9      136.21      119.20     12.60 o 
   1 -12   9       86.00      110.65      7.29 o 
 -10 -11   9       87.50       89.80      6.83 o 
  -9 -11   9       17.93       11.86      3.30 o 
  -8 -11   9       76.55       61.81      7.81 o 
  -7 -11   9       71.91       89.82      6.45 o 
  -6 -11   9       80.12       86.53      9.99 o 
  -5 -11   9       87.85       71.24     17.46 o 
  -4 -11   9        4.20        0.79      6.83 o 
  -3 -11   9       58.76       54.25      8.01 o 
  -2 -11   9      113.45       81.82      8.17 o 
  -1 -11   9       45.92       52.97      6.76 o 
   0 -11   9      104.99      115.11     12.21 o 
   1 -11   9       11.04        7.85      4.26 o 
   2 -11   9       56.56       55.38      5.53 o 
 -10 -10   9      257.50      265.03      6.52 o 
  -9 -10   9       68.59       82.89      3.93 o 
  -8 -10   9      171.84      177.65      6.56 o 
  -7 -10   9      252.14      263.77      9.65 o 
  -6 -10   9       30.72       31.38      7.49 o 
  -5 -10   9       75.20       78.79      6.86 o 
  -4 -10   9      426.74      450.86     12.95 o 
  -3 -10   9      352.18      370.24     15.23 o 
  -2 -10   9      318.34      340.23     10.13 o 
  -1 -10   9        0.01        2.63      4.44 o 
   0 -10   9       62.31       58.96      7.00 o 
   1 -10   9      338.46      343.67     21.66 o 
   2 -10   9       85.01       79.31      6.74 o 
   3 -10   9      119.18      171.69     15.23 o 
 -11  -9   9       13.93       18.85      3.30 o 
 -10  -9   9       88.36       91.89      4.09 o 
  -9  -9   9       14.25       14.05      2.28 o 
  -8  -9   9      105.93      121.73      5.53 o 
  -7  -9   9       31.28       30.27      4.88 o 
  -6  -9   9       36.18       51.51      4.64 o 
  -5  -9   9       21.78       15.23      4.38 o 
  -4  -9   9      434.62      436.38     10.14 o 
  -3  -9   9      236.16      235.99      7.64 o 
  -2  -9   9       82.23       77.98      5.98 o 
  -1  -9   9        0.63        0.74      3.47 o 
   0  -9   9      130.25      140.25      9.68 o 
   1  -9   9      200.20      214.11     10.90 o 
   2  -9   9      119.29      130.93      7.07 o 
   3  -9   9      116.17      146.12      6.15 o 
   4  -9   9       87.61       85.33      7.61 o 
 -11  -8   9       11.25        7.81      2.84 o 
 -10  -8   9      272.59      252.18      9.43 o 
  -9  -8   9       64.77       72.48      3.77 o 
  -8  -8   9       68.32       70.19      3.95 o 
  -7  -8   9      130.94      126.74      5.74 o 
  -6  -8   9      271.30      282.47      9.47 o 
  -5  -8   9       72.37       75.06      5.45 o 
  -4  -8   9       14.43       18.85      3.63 o 
  -3  -8   9      629.65      638.91     11.97 o 
  -2  -8   9       13.26       11.48      3.11 o 
  -1  -8   9      164.78      140.98     12.87 o 
   0  -8   9      169.95      167.71     10.15 o 
   1  -8   9      375.40      365.13     13.19 o 
   2  -8   9       78.76       73.66      5.61 o 
   3  -8   9      139.26      137.94      3.85 o 
   4  -8   9       96.62      106.34      8.40 o 
 -11  -7   9      124.51      143.30      4.01 o 
 -10  -7   9      154.01      156.30      4.27 o 
  -9  -7   9      315.07      298.81      6.32 o 
  -8  -7   9      191.06      188.26      5.56 o 
  -7  -7   9      302.93      288.17      7.33 o 
  -6  -7   9      341.41      349.03      7.60 o 
  -5  -7   9     1178.77     1162.93     14.26 o 
  -4  -7   9      504.28      482.26     10.32 o 
  -3  -7   9      472.91      485.75     10.18 o 
  -2  -7   9      953.01      980.28     20.82 o 
  -1  -7   9       92.11       88.30      5.80 o 
   0  -7   9      193.07      224.86     21.40 o 
   1  -7   9      500.76      536.26     13.68 o 
   2  -7   9       99.95      103.62      5.51 o 
   3  -7   9       95.62       83.75      4.05 o 
   4  -7   9       51.75       50.41      3.21 o 
 -12  -6   9       48.82       59.31      5.00 o 
 -11  -6   9       48.24       48.77      3.75 o 
 -10  -6   9      149.99      167.49      4.32 o 
  -9  -6   9      176.21      193.13      5.33 o 
  -8  -6   9      128.61      123.34      4.56 o 
  -7  -6   9       77.35       79.26      5.07 o 
  -6  -6   9     1052.47      996.59     15.46 o 
  -5  -6   9      826.90      812.96     11.51 o 
  -4  -6   9       72.50       82.15      4.61 o 
  -3  -6   9     1049.03      987.40     17.89 o 
  -2  -6   9      316.07      344.79     23.88 o 
  -1  -6   9       79.61       73.11      4.68 o 
   0  -6   9      495.08      498.16     11.67 o 
   1  -6   9      117.54      115.33      4.98 o 
   2  -6   9       71.96       67.27      4.85 o 
   3  -6   9        6.69        5.14      1.96 o 
   4  -6   9       51.73       46.95      2.90 o 
   5  -6   9       25.47       28.36      6.04 o 
 -12  -5   9       95.64      115.10      8.44 o 
 -11  -5   9      192.51      185.97      6.68 o 
 -10  -5   9       28.63       38.53      2.69 o 
  -9  -5   9      628.51      587.14      8.01 o 
  -8  -5   9      534.73      502.68      7.01 o 
  -7  -5   9      206.25      191.67      4.88 o 
  -6  -5   9      381.39      379.34      7.67 o 
  -5  -5   9      711.46      666.47     10.28 o 
  -4  -5   9      668.15      656.69     11.10 o 
  -3  -5   9     1968.87     1880.76     25.39 o 
  -2  -5   9      577.27      544.33      8.86 o 
  -1  -5   9      523.93      512.39      8.20 o 
   0  -5   9       39.37       32.14      3.76 o 
   1  -5   9      176.50      185.46      5.21 o 
   2  -5   9      226.87      208.29      7.10 o 
   3  -5   9      242.52      277.31      5.84 o 
   4  -5   9       81.92       98.59      3.90 o 
   5  -5   9        4.01        4.36      2.07 o 
 -12  -4   9      198.85      208.67      6.79 o 
 -11  -4   9       55.22       62.60      4.40 o 
 -10  -4   9      495.43      450.31      6.96 o 
  -9  -4   9      296.62      327.22      6.03 o 
  -8  -4   9      172.99      157.85      4.32 o 
  -7  -4   9       38.05       35.97      2.67 o 
  -6  -4   9      491.36      455.86      7.75 o 
  -5  -4   9      285.96      272.25      6.14 o 
  -4  -4   9     1196.33     1163.68     23.04 o 
  -3  -4   9      274.36      276.61      6.72 o 
  -2  -4   9      715.56      707.55     14.13 o 
  -1  -4   9      201.18      208.94      5.73 o 
   0  -4   9       59.43       49.95      4.43 o 
   1  -4   9      155.03      162.03      4.64 o 
   2  -4   9      261.58      231.29      5.91 o 
   3  -4   9      237.42      216.21      5.28 o 
   4  -4   9      178.78      173.20      5.36 o 
   5  -4   9       93.73      106.89      4.74 o 
 -12  -3   9      179.94      187.02      6.47 o 
 -11  -3   9       69.28       77.28      5.80 o 
 -10  -3   9      107.42      108.76      4.39 o 
  -9  -3   9       45.77       55.32      2.92 o 
  -8  -3   9      201.42      190.79      4.57 o 
  -7  -3   9      276.36      278.24      5.50 o 
  -6  -3   9      122.52      136.99      4.17 o 
  -5  -3   9     1134.12     1111.03     11.89 o 
  -4  -3   9      102.20       97.95      4.57 o 
  -3  -3   9     1147.41     1109.57     21.90 o 
  -2  -3   9      473.99      490.38      9.29 o 
  -1  -3   9      808.54      812.06     10.76 o 
   0  -3   9      408.37      391.36      9.30 o 
   1  -3   9      260.76      247.65      5.30 o 
   2  -3   9      560.66      532.09      9.45 o 
   3  -3   9       46.79       48.56      3.08 o 
   4  -3   9       54.53       58.45      4.33 o 
   5  -3   9       82.76      117.74      4.25 o 
 -12  -2   9       12.81       11.63      2.91 o 
 -11  -2   9      373.66      416.91     10.46 o 
 -10  -2   9      264.13      271.79      6.93 o 
  -9  -2   9      118.82      122.30      4.27 o 
  -8  -2   9      361.92      345.98      5.38 o 
  -7  -2   9      798.29      776.52      7.74 o 
  -6  -2   9      116.01      121.76      4.14 o 
  -5  -2   9      356.19      365.95      6.21 o 
  -4  -2   9       61.80       61.40      3.17 o 
  -3  -2   9      401.54      398.47      6.60 o 
  -2  -2   9      122.28      138.44      5.09 o 
  -1  -2   9      592.50      580.40     12.27 o 
   0  -2   9       10.57        9.34      2.10 o 
   1  -2   9       18.78       18.44      2.52 o 
   2  -2   9      184.43      183.86      5.09 o 
   3  -2   9      290.07      287.03      6.05 o 
   4  -2   9       53.88       67.86      3.55 o 
   5  -2   9        9.75       14.28      2.30 o 
   6  -2   9       10.91       12.32      3.84 o 
 -12  -1   9        5.84        5.00      2.47 o 
 -11  -1   9       20.68       17.78      3.41 o 
 -10  -1   9      104.89       99.64      7.47 o 
  -9  -1   9      180.83      176.90      4.73 o 
  -8  -1   9       35.02       36.94      2.71 o 
  -7  -1   9       79.81       75.23      3.50 o 
  -6  -1   9       48.92       44.59      3.47 o 
  -5  -1   9      144.05      144.06      5.08 o 
  -4  -1   9       32.66       28.75      2.73 o 
  -3  -1   9        8.03        4.49      2.06 o 
  -2  -1   9      182.56      179.75      6.12 o 
  -1  -1   9        7.34        6.17      2.35 o 
   0  -1   9      363.71      363.53      5.99 o 
   1  -1   9       46.88       47.94      2.92 o 
   2  -1   9      370.87      351.23      7.32 o 
   3  -1   9       49.01       50.89      3.18 o 
   4  -1   9      257.63      261.60      6.19 o 
   5  -1   9      165.82      190.02      6.13 o 
 -12   0   9       75.91       70.86      4.94 o 
 -11   0   9       66.10       66.39      4.92 o 
 -10   0   9      496.05      515.54     18.71 o 
  -9   0   9        6.20        7.35      2.21 o 
  -8   0   9      131.85      123.19      3.96 o 
  -7   0   9       14.33       12.75      1.96 o 
  -6   0   9      343.13      332.61      7.01 o 
  -5   0   9       27.76       23.78      2.88 o 
  -4   0   9       75.77       71.87      3.89 o 
  -3   0   9        4.13        4.17      1.95 o 
  -2   0   9      248.96      236.72      5.94 o 
  -1   0   9       79.49       77.79      5.35 o 
   0   0   9        6.45        3.70      1.95 o 
   1   0   9        5.43        7.31      2.01 o 
   2   0   9       45.18       46.53      5.28 o 
   3   0   9        3.17        4.53      2.20 o 
   4   0   9        0.40        2.47      2.17 o 
   5   0   9        0.04       -1.79      3.04 o 
   6   0   9        0.00        1.01      3.00 o 
 -12   1   9        5.49        3.91      2.42 o 
 -11   1   9       21.10       20.72      3.77 o 
 -10   1   9      105.92       98.13      5.08 o 
  -9   1   9      180.10      181.60      5.59 o 
  -8   1   9       34.63       35.64      2.53 o 
  -7   1   9       79.49       76.98      3.08 o 
  -6   1   9       49.49       47.80      3.29 o 
  -5   1   9      145.02      142.95      4.64 o 
  -4   1   9       32.82       31.10      3.72 o 
  -3   1   9        7.88        1.97      2.67 o 
  -2   1   9      184.15      158.45     11.11 o 
  -1   1   9        7.28        6.06      3.10 o 
   0   1   9      363.95      361.77      6.47 o 
   1   1   9       46.98       44.52      5.95 o 
   2   1   9      371.94      370.58      6.68 o 
   3   1   9       48.34       52.21      6.40 o 
   4   1   9      257.14      240.96     10.36 o 
   5   1   9      163.60      184.16      9.98 o 
   6   1   9      107.72      142.60      6.65 o 
 -12   2   9       12.74       10.14      2.26 o 
 -11   2   9      373.99      407.09     13.72 o 
 -10   2   9      266.57      253.80      7.92 o 
  -9   2   9      118.37      127.61      5.54 o 
  -8   2   9      356.41      336.19      6.73 o 
  -7   2   9      800.20      756.24      9.97 o 
  -6   2   9      117.85      124.03      5.71 o 
  -5   2   9      358.87      367.68      9.27 o 
  -4   2   9       59.72       54.78     10.11 o 
  -3   2   9      399.36      394.82     19.33 o 
  -2   2   9      124.25      141.13     17.17 o 
  -1   2   9      588.87      556.55     12.77 o 
   0   2   9       10.41        8.91      2.01 o 
   1   2   9       18.55       14.26      2.75 o 
   2   2   9      182.36      194.82      4.85 o 
   3   2   9      293.06      306.07     10.39 o 
   4   2   9       54.44       68.50      6.40 o 
   5   2   9        9.62       14.85      4.20 o 
   6   2   9       10.52        9.98      6.30 o 
 -12   3   9      179.38      191.40      6.90 o 
 -11   3   9       68.66       84.57      4.12 o 
 -10   3   9      104.10      113.03      7.37 o 
  -9   3   9       45.75       57.90      4.08 o 
  -8   3   9      199.32      181.31      5.53 o 
  -7   3   9      279.65      280.66      6.33 o 
  -6   3   9      121.36      124.85      4.61 o 
  -5   3   9     1142.00     1108.59     16.17 o 
  -4   3   9      102.02      100.49      8.21 o 
  -3   3   9     1145.60     1117.96     77.18 o 
  -2   3   9      473.67      500.03     12.79 o 
  -1   3   9      801.82      780.97     15.17 o 
   0   3   9      411.71      377.85     12.94 o 
   1   3   9      260.34      251.57      7.50 o 
   2   3   9      565.92      529.74     13.07 o 
   3   3   9       46.36       39.62      7.92 o 
   4   3   9       54.88       51.17      7.92 o 
   5   3   9       82.43      104.67      9.85 o 
 -12   4   9      198.81      213.56      8.56 o 
 -11   4   9       53.76       50.47      4.20 o 
 -10   4   9      492.67      439.43      9.67 o 
  -9   4   9      294.64      319.55      6.35 o 
  -8   4   9      173.72      161.18      4.94 o 
  -7   4   9       37.49       39.68      3.08 o 
  -6   4   9      491.11      468.59      9.48 o 
  -5   4   9      283.87      282.08     11.65 o 
  -4   4   9     1195.71     1154.19     19.81 o 
  -3   4   9      276.12      265.49     14.28 o 
  -2   4   9      715.27      699.77     13.84 o 
  -1   4   9      201.12      199.12      7.20 o 
   0   4   9       57.92       38.32      8.82 o 
   1   4   9      159.37      156.67      8.69 o 
   2   4   9      262.26      227.38      8.61 o 
   3   4   9      240.51      231.06      7.77 o 
   4   4   9      178.59      188.46     10.01 o 
   5   4   9       93.67      116.66     25.99 o 
 -12   5   9       93.15      113.09      7.35 o 
 -11   5   9      194.14      177.18      5.56 o 
 -10   5   9       28.00       37.14      3.86 o 
  -9   5   9      622.75      581.82      9.21 o 
  -8   5   9      534.62      495.74      9.06 o 
  -7   5   9      203.92      184.60      6.08 o 
  -6   5   9      380.70      387.88      8.54 o 
  -5   5   9      716.28      681.63     11.32 o 
  -4   5   9      664.61      629.96     15.97 o 
  -3   5   9     1973.97     1918.17     39.75 o 
  -2   5   9      582.53      558.27     11.27 o 
  -1   5   9      524.95      513.13     11.98 o 
   0   5   9       39.22       23.29      6.83 o 
   1   5   9      173.71      183.56      7.96 o 
   2   5   9      231.06      237.88     24.42 o 
   3   5   9      241.20      274.75     14.57 o 
   4   5   9       81.73       89.45      6.99 o 
   5   5   9        4.45        2.93      3.80 o 
 -12   6   9       48.24       35.71     12.87 o 
 -11   6   9       48.49       50.45      3.33 o 
 -10   6   9      151.53      168.00      5.42 o 
  -9   6   9      177.78      197.97      6.25 o 
  -8   6   9      129.44      120.82      4.63 o 
  -7   6   9       77.57       81.11      4.20 o 
  -6   6   9     1045.14     1029.73     12.99 o 
  -5   6   9      826.82      798.00     17.81 o 
  -4   6   9       71.63       79.24      6.96 o 
  -3   6   9     1052.30      977.46     21.92 o 
  -2   6   9      318.96      301.56     80.87 o 
  -1   6   9       78.52       61.30     21.50 o 
   1   6   9      115.68      114.79     11.29 o 
   2   6   9       70.50       35.30     16.40 o 
   3   6   9        6.42        2.88      3.44 o 
   4   6   9       52.42       37.70      6.40 o 
   5   6   9       25.03       25.66     15.08 o 
 -11   7   9      121.96      126.91      6.85 o 
 -10   7   9      153.91      159.04      5.92 o 
  -9   7   9      316.63      310.58      8.58 o 
  -8   7   9      192.98      184.54      7.49 o 
  -7   7   9      302.70      291.93      7.31 o 
  -6   7   9      343.16      345.16      8.48 o 
  -5   7   9     1176.17     1184.54     15.06 o 
  -4   7   9      506.41      484.64     15.69 o 
  -3   7   9      470.46      461.90     27.16 o 
  -2   7   9      949.71      891.65    319.28 o 
  -1   7   9       93.11       33.95     23.22 o 
   0   7   9      194.13      215.57     24.94 o 
   1   7   9      503.37      563.73     23.89 o 
   2   7   9       99.75      100.50      8.19 o 
   3   7   9       96.49       94.15     12.91 o 
   4   7   9       49.79       61.06      5.37 o 
 -11   8   9       11.45        6.85      3.36 o 
 -10   8   9      269.74      266.94      7.01 o 
  -9   8   9       64.82       74.68      4.93 o 
  -8   8   9       68.29       67.73      5.56 o 
  -7   8   9      130.55      122.06      7.18 o 
  -6   8   9      266.71      257.39      6.87 o 
  -5   8   9       73.22       70.10      4.69 o 
  -4   8   9       12.87        8.32      3.51 o 
  -3   8   9      630.52      621.91     12.70 o 
  -2   8   9       13.27        6.03      4.07 o 
  -1   8   9      165.66      128.43     46.16 o 
   0   8   9      170.90      147.64     42.19 o 
   1   8   9      371.93      376.52     18.64 o 
   2   8   9       79.57       84.06      9.40 o 
   3   8   9      138.42      145.89      8.51 o 
   4   8   9       95.69      101.30      6.60 o 
 -11   9   9       13.72        7.35      4.99 o 
 -10   9   9       89.45       95.05      5.80 o 
  -9   9   9       14.27       11.97      2.94 o 
  -8   9   9      107.62      115.72      6.09 o 
  -7   9   9       31.32       28.71      5.40 o 
  -6   9   9       35.83       39.08      4.31 o 
  -5   9   9       22.45       18.23      3.80 o 
  -4   9   9      434.84      449.49     11.76 o 
  -3   9   9      237.49      237.89     10.28 o 
  -2   9   9       82.29       62.32     16.66 o 
  -1   9   9        0.57        3.33      5.08 o 
   0   9   9      128.63      122.51     35.80 o 
   1   9   9      198.86      196.40     13.13 o 
   2   9   9      121.73      107.95     58.42 o 
   3   9   9      116.35       86.25     42.29 o 
   4   9   9       86.26       99.77     11.03 o 
 -10  10   9      258.34      267.36      8.66 o 
  -9  10   9       68.21       87.97      5.54 o 
  -8  10   9      173.52      169.77      8.16 o 
  -7  10   9      251.06      266.01      7.66 o 
  -6  10   9       30.84       34.50      4.42 o 
  -5  10   9       75.62       83.41      6.37 o 
  -4  10   9      425.73      425.26     10.79 o 
  -3  10   9      349.80      386.56     17.07 o 
  -2  10   9      319.19      330.83     16.28 o 
  -1  10   9        0.01       -0.12      3.81 o 
   0  10   9       62.20       30.22     10.93 o 
   1  10   9      341.59      336.35     13.92 o 
   2  10   9       85.53       60.56     29.27 o 
   3  10   9      118.09        1.84     13.13 o 
   4  10   9       17.18       -2.10      6.30 o 
 -10  11   9       86.39       96.33      7.35 o 
  -9  11   9       17.23       11.44      2.85 o 
  -8  11   9       76.14       71.48      4.85 o 
  -7  11   9       70.87       71.02      5.70 o 
  -6  11   9       82.05      100.74      7.60 o 
  -5  11   9       90.17       98.17      5.57 o 
  -4  11   9        4.40        2.26      4.03 o 
  -3  11   9       57.47       35.81     13.16 o 
  -2  11   9      112.19       77.05     46.61 o 
  -1  11   9       46.38       52.12     28.49 o 
   0  11   9      104.85       95.85     48.46 o 
   1  11   9       11.26        0.83      4.47 o 
   2  11   9       58.22        1.18      6.13 o 
  -9  12   9       83.05       80.91      6.95 o 
  -8  12   9       31.17       27.15      3.22 o 
  -7  12   9       73.23       86.17      5.56 o 
  -6  12   9       51.79       58.22      5.13 o 
  -5  12   9       29.40       38.93      4.60 o 
  -4  12   9       14.18        6.56      6.04 o 
  -3  12   9       29.81       21.53      8.66 o 
  -2  12   9       74.72      106.08     12.60 o 
  -1  12   9      119.72      138.37     13.65 o 
   0  12   9      136.92      157.80     13.13 o 
   1  12   9       86.31      116.05     11.55 o 
   2  12   9       41.28       39.40     14.29 o 
  -8  13   9       15.39       11.66      2.73 o 
  -7  13   9        3.25       -2.08      2.61 o 
  -6  13   9      166.19      168.92      6.98 o 
  -5  13   9      113.17      128.90     14.83 o 
  -4  13   9       18.90       23.89      9.06 o 
  -3  13   9      346.24      341.07     16.54 o 
  -2  13   9      155.74      153.08     12.08 o 
  -1  13   9        1.17        4.73      5.78 o 
   0  13   9       32.30       31.25      7.09 o 
   1  13   9       72.64       74.04      8.66 o 
  -7  14   9      212.19      244.52      7.19 o 
  -6  14   9        0.01       -0.09      2.22 o 
  -5  14   9        7.12        8.30      3.85 o 
  -4  14   9       51.79       55.52      5.61 o 
  -3  14   9      139.28      159.11     10.50 o 
  -2  14   9       54.31       65.38      8.14 o 
  -1  14   9        9.71       20.22      5.51 o 
   0  14   9       11.54       14.44      4.99 o 
  -4  15   9       67.98       69.32      5.51 o 
  -3  15   9      259.44      295.65      9.71 o 
  -2  15   9      169.81      210.31      8.40 o 
  -5 -13  10       40.13       55.14      6.30 o 
  -4 -13  10        7.18        5.78      4.46 o 
  -3 -13  10      137.73      129.44      8.93 o 
  -7 -12  10       71.07       69.32      7.09 o 
  -6 -12  10       72.99       70.86      7.62 o 
  -5 -12  10       56.22       56.98      7.61 o 
  -4 -12  10       28.77       27.04      6.30 o 
  -3 -12  10      219.27      233.42     12.08 o 
  -2 -12  10        1.91        2.10      4.73 o 
  -1 -12  10       85.09       83.23      7.61 o 
   0 -12  10       63.81       56.71      8.66 o 
  -8 -11  10       87.34       89.61      7.13 o 
  -7 -11  10       17.72       20.88      5.41 o 
  -6 -11  10       17.38       20.70      5.48 o 
  -5 -11  10      206.95      194.91     26.65 o 
  -4 -11  10       89.88      100.30      9.98 o 
  -3 -11  10      383.32      371.27     15.75 o 
  -2 -11  10       26.21       28.67      4.97 o 
  -1 -11  10        0.76       -0.26      3.50 o 
   0 -11  10       22.35       24.91      4.41 o 
   1 -11  10       83.80       95.31     10.50 o 
  -9 -10  10       65.86       69.76      6.61 o 
  -8 -10  10       80.10       76.93      4.55 o 
  -7 -10  10        2.14       -1.58      6.43 o 
  -6 -10  10      203.77      212.05     16.07 o 
  -5 -10  10       76.45       77.25      9.00 o 
  -4 -10  10       36.71       29.39      6.61 o 
  -3 -10  10      154.10      136.01     11.55 o 
  -2 -10  10       21.66       21.79      6.56 o 
  -1 -10  10       35.43       41.30      6.70 o 
   0 -10  10      107.94      115.33      6.26 o 
   1 -10  10       18.34       25.35      5.38 o 
 -10  -9  10      367.24      358.59     37.15 o 
  -9  -9  10       24.18       29.94      2.76 o 
  -8  -9  10       17.76       19.83      2.30 o 
  -7  -9  10       36.31       38.02      4.27 o 
  -6  -9  10      133.47      126.76      7.06 o 
  -5  -9  10        5.01        5.09      3.77 o 
  -4  -9  10      158.56      169.98     18.25 o 
  -3  -9  10        4.25        7.35      5.78 o 
  -2  -9  10       65.49       71.94      9.45 o 
  -1  -9  10      250.17      250.20      9.26 o 
   0  -9  10      118.17      119.15      5.42 o 
   1  -9  10      248.75      272.41     11.79 o 
   2  -9  10       21.95       22.66      4.03 o 
 -10  -8  10       35.17       34.14      3.75 o 
  -9  -8  10      336.42      347.12      6.21 o 
  -8  -8  10       65.76       78.03      3.61 o 
  -7  -8  10       56.50       60.69      6.51 o 
  -6  -8  10      142.13      131.76      7.41 o 
  -5  -8  10       13.39       13.30      4.13 o 
  -4  -8  10       39.15       42.20      5.15 o 
  -3  -8  10      100.72       96.35     10.03 o 
  -2  -8  10       79.66      101.44      8.40 o 
  -1  -8  10        7.40        3.74      3.69 o 
   0  -8  10      145.90      158.73      6.10 o 
   1  -8  10       43.83       47.30      7.81 o 
   2  -8  10       78.70       87.04      4.19 o 
   3  -8  10       39.61       46.11      4.90 o 
 -11  -7  10       20.08       18.74      2.89 o 
 -10  -7  10       22.63       26.24      2.55 o 
  -9  -7  10       68.16       73.92      3.19 o 
  -8  -7  10      304.07      315.97      5.74 o 
  -7  -7  10      114.18      113.73      5.13 o 
  -6  -7  10       13.62       14.72      3.93 o 
  -5  -7  10       18.10       19.46      3.96 o 
  -4  -7  10       96.56       90.31      4.80 o 
  -3  -7  10      158.53      172.84      7.32 o 
  -2  -7  10       19.99       20.85      3.87 o 
  -1  -7  10      210.60      211.74      8.57 o 
   0  -7  10      325.52      341.15      9.61 o 
   1  -7  10       36.94       39.16      4.63 o 
   2  -7  10      190.81      198.53      5.74 o 
   3  -7  10       34.62       34.50      4.48 o 
 -11  -6  10      100.74      111.57      4.53 o 
 -10  -6  10       33.49       37.67      2.89 o 
  -9  -6  10      550.80      566.75      7.54 o 
  -8  -6  10      306.55      278.75      5.45 o 
  -7  -6  10       24.21       23.25      2.68 o 
  -6  -6  10      498.80      494.07      7.94 o 
  -5  -6  10       93.88       85.72      5.13 o 
  -4  -6  10       26.96       25.97      3.20 o 
  -3  -6  10     1227.23     1198.33     14.01 o 
  -2  -6  10       75.75       78.60      4.39 o 
  -1  -6  10      215.04      232.56      8.77 o 
   0  -6  10      131.51      130.51      6.58 o 
   1  -6  10       59.36       62.02      3.50 o 
   2  -6  10       10.33        8.06      1.90 o 
   3  -6  10      122.54      122.45      6.87 o 
   4  -6  10       22.04       32.17      3.80 o 
 -11  -5  10        2.80        3.09      2.27 o 
 -10  -5  10      284.71      301.66      5.88 o 
  -9  -5  10      138.87      137.28      4.60 o 
  -8  -5  10      104.15       92.91      3.68 o 
  -7  -5  10        8.55       12.60      2.25 o 
  -6  -5  10      115.48      119.29      4.45 o 
  -5  -5  10      915.46      897.91     11.65 o 
  -4  -5  10       42.10       45.05      3.68 o 
  -3  -5  10     1311.60     1302.61     19.91 o 
  -2  -5  10      491.15      508.53     25.81 o 
  -1  -5  10      673.31      698.13     11.28 o 
   0  -5  10      245.67      244.01     10.43 o 
   1  -5  10      313.89      353.36      7.16 o 
   2  -5  10      115.14      101.59      5.83 o 
   3  -5  10       14.26       16.86      2.43 o 
   4  -5  10       25.53       36.07      5.78 o 
 -12  -4  10       18.02       20.44      3.10 o 
 -11  -4  10       51.97       54.27      4.45 o 
 -10  -4  10      201.04      221.26      5.25 o 
  -9  -4  10      146.44      151.03      4.48 o 
  -8  -4  10      536.67      528.69      7.82 o 
  -7  -4  10      669.95      654.70      7.40 o 
  -6  -4  10      626.29      604.12      7.15 o 
  -5  -4  10      289.82      282.92      5.70 o 
  -4  -4  10      166.12      166.48      5.10 o 
  -3  -4  10      217.22      197.65      4.97 o 
  -2  -4  10       21.39       15.98      2.75 o 
  -1  -4  10       10.11        7.36      2.68 o 
   0  -4  10       65.82       51.24      5.68 o 
   1  -4  10        4.69        7.28      2.11 o 
   2  -4  10      125.85      151.61      4.81 o 
   3  -4  10      203.87      197.06      5.91 o 
   4  -4  10        2.37        1.15      2.33 o 
 -12  -3  10       32.73       28.53      4.66 o 
 -11  -3  10      108.75      110.21      5.55 o 
 -10  -3  10        0.39        1.11      2.06 o 
  -9  -3  10       14.57       20.30      2.47 o 
  -8  -3  10      173.86      165.18      4.50 o 
  -7  -3  10      244.62      225.67      4.89 o 
  -6  -3  10      102.02       96.90      4.03 o 
  -5  -3  10      613.47      593.24      7.72 o 
  -4  -3  10      309.73      300.37      5.52 o 
  -3  -3  10      216.72      227.83      5.65 o 
  -2  -3  10       73.93       56.04      5.49 o 
  -1  -3  10      368.90      349.17      6.63 o 
   0  -3  10      472.62      456.80      7.17 o 
   1  -3  10      300.33      335.53      5.67 o 
   2  -3  10      305.04      300.54      5.93 o 
   3  -3  10       44.70       57.59      3.33 o 
   4  -3  10       52.62       76.68      3.61 o 
 -12  -2  10       21.15       28.38      3.68 o 
 -11  -2  10       33.73       48.71      4.07 o 
 -10  -2  10      136.01      146.13      5.01 o 
  -9  -2  10      131.26      135.58      4.73 o 
  -8  -2  10       45.53       40.66      2.81 o 
  -7  -2  10       86.00       86.04      3.62 o 
  -6  -2  10       31.44       27.13      2.46 o 
  -5  -2  10      399.84      372.43      6.25 o 
  -4  -2  10      193.91      170.53      4.35 o 
  -3  -2  10      130.43      127.16      3.89 o 
  -2  -2  10      265.26      240.98      5.27 o 
  -1  -2  10       17.71       17.71      2.38 o 
   0  -2  10      235.08      220.80      5.47 o 
   1  -2  10      124.91      130.79      5.59 o 
   2  -2  10       22.44       17.57      2.37 o 
   3  -2  10       60.19       64.12      3.43 o 
   4  -2  10      181.44      207.92      7.60 o 
 -12  -1  10      121.35      148.57      5.37 o 
 -11  -1  10       37.67       39.42      4.17 o 
 -10  -1  10      146.62      159.79      6.50 o 
  -9  -1  10      113.66      120.99      4.47 o 
  -8  -1  10        7.65        7.17      1.96 o 
  -7  -1  10      158.91      155.01      4.09 o 
  -6  -1  10       55.79       52.80      2.94 o 
  -5  -1  10      406.71      398.66      5.93 o 
  -4  -1  10        6.48        2.98      1.69 o 
  -3  -1  10      422.96      413.09      6.30 o 
  -2  -1  10       58.73       54.52      4.84 o 
  -1  -1  10       34.75       28.02      2.91 o 
   0  -1  10       61.23       61.16      5.53 o 
   1  -1  10      146.96      149.93      5.69 o 
   2  -1  10       12.92       16.13      2.15 o 
   3  -1  10      129.93      146.27      4.53 o 
   4  -1  10       22.91       24.23      3.87 o 
 -12   0  10        6.29        7.44      2.25 o 
 -11   0  10       63.73       67.50      4.65 o 
 -10   0  10      471.63      461.68     10.76 o 
  -9   0  10      329.12      303.77      6.21 o 
  -8   0  10        9.82        6.12      2.17 o 
  -7   0  10       47.68       41.28      2.77 o 
  -6   0  10       52.63       60.22      3.39 o 
  -5   0  10      384.95      391.91      7.10 o 
  -4   0  10      343.60      329.26      7.23 o 
  -3   0  10        1.62        1.10      2.04 o 
  -2   0  10       53.69       49.34      4.02 o 
  -1   0  10      355.87      354.66     11.51 o 
   0   0  10        8.01        5.55      2.18 o 
   1   0  10      153.50      143.08      5.03 o 
   2   0  10      115.79      121.74      4.14 o 
   3   0  10       36.32       33.59      3.27 o 
   4   0  10      133.45      158.05      9.34 o 
   5   0  10      233.31      272.54      8.93 o 
 -12   1  10      120.72      152.89      9.30 o 
 -11   1  10       37.45       43.52      3.93 o 
 -10   1  10      147.27      145.48      6.41 o 
  -9   1  10      116.76      134.97      6.79 o 
  -8   1  10        7.94        8.19      2.74 o 
  -7   1  10      162.09      166.26      5.14 o 
  -6   1  10       56.26       51.49      3.45 o 
  -5   1  10      405.89      404.23      7.69 o 
  -4   1  10        6.65        5.78      2.25 o 
  -3   1  10      427.13      413.03      8.20 o 
  -2   1  10       59.33       58.62      3.52 o 
  -1   1  10       35.47       27.07      3.21 o 
   0   1  10       60.39       52.24      6.11 o 
   1   1  10      147.81      151.00      5.03 o 
   2   1  10       12.11       17.10      3.13 o 
   3   1  10      131.83      148.98      8.03 o 
   4   1  10       22.19       28.09      3.96 o 
 -12   2  10       21.36       23.12      3.78 o 
 -11   2  10       33.98       32.61      4.88 o 
 -10   2  10      136.28      151.64      8.49 o 
  -9   2  10      133.55      138.04      6.67 o 
  -8   2  10       46.51       40.17      3.67 o 
  -7   2  10       86.09       82.28      4.03 o 
  -6   2  10       31.67       27.39      2.78 o 
  -5   2  10      396.95      380.86      6.71 o 
  -4   2  10      192.13      172.90      4.87 o 
  -3   2  10      129.84      120.36      4.28 o 
  -2   2  10      264.79      246.26     15.28 o 
  -1   2  10       17.83       17.85      3.41 o 
   0   2  10      232.92      228.15      7.31 o 
   1   2  10      123.77      115.29      5.93 o 
   2   2  10       22.77       16.67      4.33 o 
   3   2  10       59.88       65.76      5.66 o 
 -12   3  10       32.47       39.39      5.13 o 
 -11   3  10      110.17      108.04      7.66 o 
 -10   3  10        0.58        1.51      3.14 o 
  -9   3  10       14.82       12.34      3.85 o 
  -8   3  10      174.71      167.95      5.18 o 
  -7   3  10      241.27      227.05      5.37 o 
  -6   3  10      103.37       95.23      6.73 o 
  -5   3  10      611.83      584.50     11.33 o 
  -4   3  10      320.13      315.72      6.78 o 
  -3   3  10      215.92      221.41     12.70 o 
  -2   3  10       74.75       58.31      6.11 o 
  -1   3  10      369.94      352.90     15.10 o 
   0   3  10      473.91      459.89      9.41 o 
   1   3  10      297.01      336.06     14.79 o 
   2   3  10      304.43      308.73      9.70 o 
   3   3  10       45.19       49.10      7.06 o 
   4   3  10       51.47       68.53     12.60 o 
 -11   4  10       51.57       63.34      4.40 o 
 -10   4  10      201.72      234.30      6.77 o 
  -9   4  10      146.06      154.02      6.63 o 
  -8   4  10      536.20      522.80     10.99 o 
  -7   4  10      668.43      652.41     10.33 o 
  -6   4  10      625.10      585.07     11.03 o 
  -5   4  10      288.02      293.17     12.02 o 
  -4   4  10      169.10      159.02      6.90 o 
  -3   4  10      214.26      200.59      7.68 o 
  -2   4  10       21.01       18.01      4.52 o 
  -1   4  10       10.36        4.57      3.20 o 
   0   4  10       66.70       46.57      7.87 o 
   1   4  10        4.45        7.85      5.18 o 
   2   4  10      127.07      144.80     12.55 o 
   3   4  10      204.07      197.98     12.93 o 
   4   4  10        2.48       -2.63     11.29 o 
 -11   5  10        2.29        5.87      3.27 o 
 -10   5  10      286.81      302.61      6.91 o 
  -9   5  10      139.88      146.97      5.44 o 
  -8   5  10      103.32       76.92      5.11 o 
  -7   5  10        8.19       12.56      2.96 o 
  -6   5  10      117.22      122.55      5.57 o 
  -5   5  10      914.39      897.02     14.04 o 
  -4   5  10       42.65       35.90      5.41 o 
  -3   5  10     1310.85     1306.65     33.56 o 
  -2   5  10      487.68      571.13    199.94 o 
  -1   5  10      674.67      727.57     26.52 o 
   0   5  10      246.83      236.31     24.42 o 
   1   5  10      315.44      332.81     17.28 o 
   2   5  10      117.76       97.35     10.66 o 
   3   5  10       13.62        9.70      5.60 o 
   4   5  10       24.60        0.90      6.96 o 
 -11   6  10      101.68       96.28      7.05 o 
 -10   6  10       34.21       33.44      3.93 o 
  -9   6  10      553.14      562.16     10.93 o 
  -8   6  10      304.56      278.99      8.82 o 
  -7   6  10       25.64       25.36      3.96 o 
  -6   6  10      496.99      490.56     12.02 o 
  -5   6  10       93.98       82.30     10.41 o 
  -4   6  10       27.15       26.93      5.06 o 
  -3   6  10     1229.60     1195.74     22.84 o 
  -2   6  10       75.68       36.93     15.64 o 
   0   6  10      133.56       96.13     29.39 o 
   1   6  10       58.67       49.17      8.26 o 
   2   6  10       10.25        8.96      3.95 o 
   3   6  10      122.18      137.32     11.29 o 
   4   6  10       22.72        3.94      9.45 o 
 -11   7  10       20.65        8.98      3.27 o 
 -10   7  10       23.16       26.61      3.13 o 
  -9   7  10       69.19       71.68      4.74 o 
  -8   7  10      303.34      308.46      8.55 o 
  -7   7  10      114.81      122.65      7.09 o 
  -6   7  10       14.02       13.75      3.39 o 
  -5   7  10       17.69       22.22      4.32 o 
  -4   7  10       95.97       90.72      6.16 o 
  -3   7  10      157.53      160.04     10.80 o 
  -2   7  10       21.27       16.27      5.26 o 
  -1   7  10      208.41      215.57     16.80 o 
   0   7  10      326.69      361.55     19.43 o 
   1   7  10       35.52       23.46      7.25 o 
   2   7  10      191.50      201.89     10.97 o 
   3   7  10       33.93       21.01      8.80 o 
 -10   8  10       36.02       23.28      3.48 o 
  -9   8  10      335.88      335.57      7.85 o 
  -8   8  10       65.98       75.93      4.96 o 
  -7   8  10       57.19       58.16      5.16 o 
  -6   8  10      140.65      143.18      7.13 o 
  -5   8  10       13.93       11.13      4.04 o 
  -4   8  10       38.98       35.69      4.28 o 
  -3   8  10       99.12      103.17     19.06 o 
  -2   8  10       79.49       47.22     17.19 o 
  -1   8  10        6.70        6.99      3.93 o 
   0   8  10      146.59      166.12     17.07 o 
   1   8  10       43.24       37.95      8.99 o 
   2   8  10       79.74       95.55      6.52 o 
   3   8  10       39.99       16.77     13.55 o 
 -10   9  10      370.85      390.96     16.54 o 
  -9   9  10       24.26       27.13      3.82 o 
  -8   9  10       19.06       18.26      3.04 o 
  -7   9  10       36.53       33.89      4.17 o 
  -6   9  10      131.83      140.43      6.78 o 
  -5   9  10        4.63        5.35      3.32 o 
  -4   9  10      160.88      187.80      8.95 o 
  -3   9  10        3.55        4.03      3.80 o 
  -2   9  10       65.37       50.61     22.02 o 
  -1   9  10      252.15      264.40     14.70 o 
   0   9  10      118.30      107.52      7.10 o 
   1   9  10      245.06      267.29     12.60 o 
   2   9  10       22.00       13.26      7.39 o 
  -9  10  10       66.63       62.39      5.72 o 
  -8  10  10       81.16       80.58      6.49 o 
  -7  10  10        2.24        0.38      2.57 o 
  -6  10  10      204.60      204.56      7.08 o 
  -5  10  10       75.87       79.06      7.40 o 
  -4  10  10       35.83       24.89      5.32 o 
  -3  10  10      153.56      141.65      7.37 o 
  -2  10  10       22.28       25.61      5.58 o 
  -1  10  10       34.92       34.79      9.05 o 
   0  10  10      109.74       89.85     41.78 o 
   1  10  10       18.54       19.23      8.57 o 
   2  10  10       65.91        0.26      9.45 o 
  -9  11  10       70.41       81.13      8.66 o 
  -8  11  10       86.43       92.35      5.90 o 
  -7  11  10       16.98       13.65      4.52 o 
  -6  11  10       17.64       15.41      4.34 o 
  -5  11  10      208.12      206.33      9.11 o 
  -4  11  10       89.03      101.00      5.53 o 
  -3  11  10      383.39      405.14     11.82 o 
  -2  11  10       26.08       27.02      5.91 o 
  -1  11  10        0.95        4.14      4.70 o 
   0  11  10       22.93       17.40     10.29 o 
   1  11  10       84.03        1.58     11.29 o 
  -8  12  10       16.00       14.72      3.54 o 
  -7  12  10       71.85       76.45      4.79 o 
  -6  12  10       72.62       71.24      4.82 o 
  -5  12  10       56.89       50.81      4.52 o 
  -4  12  10       29.20       32.35      4.84 o 
  -3  12  10      221.67      269.92     15.23 o 
  -2  12  10        1.79       -1.31      6.04 o 
  -1  12  10       85.23       89.53     10.50 o 
   0  12  10       62.61       67.74      8.40 o 
  -7  13  10        7.99        9.45      3.15 o 
  -6  13  10      204.91      212.55      8.30 o 
  -5  13  10       40.97       45.13      5.65 o 
  -4  13  10        7.21        8.40      5.51 o 
  -3  13  10      137.24      144.94     10.77 o 
  -2  13  10       27.34       22.58      6.04 o 
  -4  14  10       21.64       40.17      4.99 o 
  -3  14  10        6.22        4.73      3.15 o 
  -6 -11  11       50.11       40.17      7.61 o 
  -5 -11  11       60.46       59.83     14.05 o 
  -4 -11  11       10.68        7.79      3.30 o 
  -3 -11  11       42.81       53.56      8.66 o 
  -2 -11  11       30.67       29.41      6.83 o 
  -1 -11  11       54.21       52.25      7.09 o 
  -8 -10  11       24.31       18.64      4.99 o 
  -7 -10  11      166.13      195.29     24.42 o 
  -6 -10  11        8.61        8.68      3.25 o 
  -5 -10  11       39.05       51.78      4.94 o 
  -4 -10  11      114.90      126.83      7.09 o 
  -3 -10  11       52.28       52.39      5.00 o 
  -2 -10  11       60.20       87.96     10.77 o 
   0 -10  11       56.43       87.70      8.40 o 
  -9  -9  11       47.97       61.54      4.92 o 
  -8  -9  11      421.04      446.92     21.11 o 
  -7  -9  11       38.34       39.96      3.98 o 
  -6  -9  11       59.00       60.57      5.56 o 
  -5  -9  11      205.09      230.49     21.28 o 
  -4  -9  11      313.82      338.48      9.89 o 
  -3  -9  11        8.14        6.77      3.50 o 
  -2  -9  11       83.93       79.82     11.55 o 
  -1  -9  11        8.02       10.50      5.78 o 
   0  -9  11       33.45       29.61      5.91 o 
   1  -9  11       61.73       76.41      6.83 o 
  -9  -8  11      244.23      253.50     15.54 o 
  -8  -8  11        6.30        7.46      2.04 o 
  -7  -8  11       62.34       60.36      4.06 o 
  -6  -8  11       30.73       41.42      3.23 o 
  -5  -8  11      497.78      540.28     14.78 o 
  -4  -8  11       23.06       27.00      3.46 o 
  -3  -8  11       80.12      108.15     10.63 o 
  -2  -8  11       23.41       30.98      8.14 o 
  -1  -8  11      184.63      223.15     10.67 o 
   0  -8  11       17.84       16.60      4.29 o 
   1  -8  11       41.44       40.01      3.70 o 
 -10  -7  11       54.04       59.95      4.01 o 
  -9  -7  11       81.78       92.78      4.02 o 
  -8  -7  11       79.10       82.08      3.72 o 
  -7  -7  11       68.69       62.67      3.66 o 
  -6  -7  11      327.79      331.97      7.70 o 
  -5  -7  11      138.64      145.88      5.05 o 
  -4  -7  11       15.27       18.37      3.13 o 
  -3  -7  11      209.07      212.68     16.02 o 
  -2  -7  11       74.84       62.55      7.21 o 
  -1  -7  11       96.35       98.52      5.08 o 
   0  -7  11       63.71       76.27      4.80 o 
   1  -7  11       63.76       91.02      4.80 o 
   2  -7  11        7.18       12.73      3.03 o 
 -10  -6  11      105.09      128.86      7.57 o 
  -9  -6  11      267.52      274.62      7.52 o 
  -8  -6  11       31.48       32.99      2.63 o 
  -7  -6  11       27.37       27.73      2.65 o 
  -6  -6  11      478.46      471.66      8.31 o 
  -5  -6  11       64.36       74.65      5.31 o 
  -4  -6  11       66.63       58.02      4.29 o 
  -3  -6  11      165.39      177.38     17.30 o 
  -2  -6  11       26.42       36.28      4.36 o 
  -1  -6  11        7.44       10.46      3.07 o 
   0  -6  11      132.07      136.96      4.29 o 
   1  -6  11       33.53       31.08      2.92 o 
 -11  -5  11       13.38       10.67      2.55 o 
 -10  -5  11        0.10        0.44      1.82 o 
  -9  -5  11       91.26       88.93      3.72 o 
  -8  -5  11      170.91      165.83      4.67 o 
  -7  -5  11       47.00       44.26      3.06 o 
  -6  -5  11      314.56      326.60      6.47 o 
  -5  -5  11       81.18       85.60      4.07 o 
  -4  -5  11      140.34      138.91      4.84 o 
  -3  -5  11      195.54      216.33     10.62 o 
  -2  -5  11       37.09       31.10      3.30 o 
  -1  -5  11      266.26      271.92      9.30 o 
   0  -5  11      146.62      155.25      4.61 o 
   1  -5  11      114.25      115.70      5.55 o 
   2  -5  11       88.96      117.84      5.95 o 
 -11  -4  11      110.98      110.35      6.64 o 
 -10  -4  11       27.05       29.21      2.63 o 
  -9  -4  11      144.80      170.28      4.24 o 
  -8  -4  11       51.70       53.93      3.10 o 
  -7  -4  11      265.78      261.26      5.80 o 
  -6  -4  11       93.12      112.70      4.45 o 
  -5  -4  11      461.82      448.86      6.99 o 
  -4  -4  11       43.13       44.31      2.91 o 
  -3  -4  11     1217.48     1214.14     12.36 o 
  -2  -4  11      116.81      122.68      9.15 o 
  -1  -4  11      384.60      380.40     12.22 o 
   0  -4  11      494.12      482.20      7.20 o 
   1  -4  11       54.82       56.00      3.35 o 
   2  -4  11       69.74       73.16      3.94 o 
   3  -4  11       23.88       25.99      4.46 o 
 -11  -3  11      214.98      233.30      7.68 o 
 -10  -3  11       74.42       77.21      4.21 o 
  -9  -3  11      258.23      267.01      5.47 o 
  -8  -3  11      139.21      151.75      4.33 o 
  -7  -3  11       90.51       94.62      4.00 o 
  -6  -3  11      642.77      643.97      8.01 o 
  -5  -3  11      191.75      187.40      4.66 o 
  -4  -3  11      508.26      474.79      6.84 o 
  -3  -3  11       77.95       90.26      3.86 o 
  -2  -3  11      349.39      368.96      7.11 o 
  -1  -3  11       39.73       37.57      3.03 o 
   0  -3  11      148.62      157.58      4.77 o 
   1  -3  11      106.50      110.94      4.43 o 
   2  -3  11      379.85      444.01     10.68 o 
   3  -3  11        0.87        1.62      2.57 o 
 -11  -2  11       19.54       17.32      2.89 o 
 -10  -2  11       72.45       75.21      5.28 o 
  -9  -2  11      155.44      161.61      4.20 o 
  -8  -2  11      263.03      256.18      5.02 o 
  -7  -2  11      634.73      635.97      8.10 o 
  -6  -2  11       31.16       27.65      2.57 o 
  -5  -2  11      363.29      347.66      6.15 o 
  -4  -2  11       36.24       31.35      2.88 o 
  -3  -2  11      637.24      627.47     14.63 o 
  -2  -2  11      661.44      665.99      8.90 o 
  -1  -2  11      318.65      338.27      6.64 o 
   0  -2  11      184.19      193.20      6.34 o 
   1  -2  11        9.75       10.38      2.00 o 
   2  -2  11       39.38       36.78      3.42 o 
   3  -2  11      145.44      167.26      6.27 o 
 -11  -1  11        4.82        5.02      2.21 o 
 -10  -1  11       74.64       86.90      7.43 o 
  -9  -1  11       74.92       79.66      4.27 o 
  -8  -1  11       66.50       64.05      3.73 o 
  -7  -1  11      446.15      454.25      7.38 o 
  -6  -1  11      188.24      194.78      4.68 o 
  -5  -1  11       57.47       63.75      5.49 o 
  -4  -1  11       73.04       73.53      5.77 o 
  -3  -1  11       57.29       55.54      4.96 o 
  -2  -1  11      565.79      601.65      9.52 o 
  -1  -1  11       50.39       42.61      4.53 o 
   0  -1  11       20.80       14.89      2.84 o 
   1  -1  11       59.43       66.65      3.29 o 
   2  -1  11      227.48      248.13      6.55 o 
   3  -1  11       49.88       62.49      6.00 o 
 -11   0  11       84.61       85.27      6.23 o 
 -10   0  11      470.13      503.22      9.53 o 
  -9   0  11        1.96        4.25      3.19 o 
  -8   0  11      345.54      360.10      7.35 o 
  -7   0  11      477.25      484.78      8.17 o 
  -6   0  11       10.06        8.30      2.41 o 
  -5   0  11      607.80      628.11      9.42 o 
  -4   0  11       45.80       43.97      3.30 o 
  -3   0  11       41.95       41.51      3.31 o 
  -2   0  11      119.55      118.53      4.75 o 
  -1   0  11      270.72      265.07      6.67 o 
   0   0  11       33.67       26.93      6.03 o 
   1   0  11      251.21      273.08      6.39 o 
   2   0  11       63.84       79.61      7.27 o 
   3   0  11       63.40       73.97     11.68 o 
 -11   1  11        5.08        5.09      3.80 o 
 -10   1  11       77.24       78.22      6.90 o 
  -9   1  11       73.51       76.49      4.65 o 
  -8   1  11       65.14       61.78      4.80 o 
  -7   1  11      446.89      461.20     15.77 o 
  -6   1  11      191.44      203.05      6.37 o 
  -5   1  11       56.85       64.01      3.72 o 
  -4   1  11       72.02       79.77      5.29 o 
  -3   1  11       59.25       59.41      5.02 o 
  -2   1  11      562.04      590.91      9.59 o 
  -1   1  11       51.28       46.89      7.53 o 
   0   1  11       21.52       19.99      3.98 o 
   1   1  11       58.34       61.19      5.42 o 
   2   1  11      228.95      274.14     10.36 o 
   3   1  11       50.34       50.15      9.71 o 
 -11   2  11       18.85       24.73      6.39 o 
 -10   2  11       72.47       73.76      6.34 o 
  -9   2  11      154.22      166.72      8.32 o 
  -8   2  11      260.85      276.22     12.62 o 
  -7   2  11      636.01      639.18     16.18 o 
  -6   2  11       29.92       25.78      3.34 o 
  -5   2  11      362.76      340.03      9.54 o 
  -4   2  11       34.48       30.86      3.32 o 
  -3   2  11      634.06      628.91      9.67 o 
  -2   2  11      663.79      676.31      9.81 o 
  -1   2  11      319.97      340.28      8.06 o 
   0   2  11      183.96      198.24      9.02 o 
   1   2  11       10.00        9.68      4.27 o 
   2   2  11       40.30       21.55     11.79 o 
 -11   3  11      216.23      232.98     27.44 o 
 -10   3  11       73.66       70.81      5.72 o 
  -9   3  11      257.04      276.62     10.13 o 
  -8   3  11      140.20      158.81      7.28 o 
  -7   3  11       90.69       94.71      6.30 o 
  -6   3  11      647.14      675.34     27.38 o 
  -5   3  11      195.72      189.18     12.76 o 
  -4   3  11      507.38      479.37     14.72 o 
  -3   3  11       81.09       77.46     16.75 o 
  -2   3  11      346.22      377.76     11.90 o 
  -1   3  11       40.37       34.52     11.66 o 
   0   3  11      148.87      168.29     13.30 o 
   1   3  11      107.58      119.66     11.40 o 
 -11   4  11      111.89      107.83     30.98 o 
 -10   4  11       25.87       24.01      4.99 o 
  -9   4  11      143.06      168.50      8.11 o 
  -8   4  11       50.59       59.11      4.68 o 
  -7   4  11      270.09      269.43      8.03 o 
  -6   4  11       92.56      103.47      6.16 o 
  -5   4  11      461.00      436.21     17.50 o 
  -4   4  11       41.83       35.69      6.24 o 
  -3   4  11     1211.25     1158.44     51.20 o 
  -2   4  11      115.58      132.08     12.41 o 
   0   4  11      496.80      499.87     20.25 o 
   1   4  11       55.32       35.98     11.14 o 
   2   4  11       68.84       27.73     19.83 o 
   3   4  11       24.25        2.89      8.40 o 
 -11   5  11       13.87       14.70      5.78 o 
 -10   5  11        0.14       -0.06      3.47 o 
  -9   5  11       92.16       91.80      6.55 o 
  -8   5  11      172.99      176.28      7.90 o 
  -7   5  11       48.04       43.79      5.80 o 
  -6   5  11      316.74      306.21     21.20 o 
  -5   5  11       81.08       82.36      9.93 o 
  -4   5  11      139.71      134.41     15.96 o 
  -3   5  11      194.67       19.69     19.95 o 
  -2   5  11       36.85       14.01      7.20 o 
  -1   5  11      266.57      277.19     15.71 o 
   0   5  11      144.76      165.36     12.29 o 
   1   5  11      112.34      126.67     10.66 o 
   2   5  11       87.87       95.37     15.49 o 
 -10   6  11      103.66      117.38      6.31 o 
  -9   6  11      267.67      283.65      7.51 o 
  -8   6  11       31.25       36.69      4.54 o 
  -7   6  11       27.17       27.86      4.56 o 
  -6   6  11      478.75      485.44     18.44 o 
  -5   6  11       63.36       62.51      8.72 o 
  -4   6  11       65.50       59.94      8.31 o 
  -3   6  11      164.43      122.76     78.90 o 
  -2   6  11       25.74       16.13      5.66 o 
  -1   6  11        7.45        1.92      4.39 o 
   0   6  11      129.43      134.74     13.26 o 
   1   6  11       32.70       27.98      8.14 o 
   2   6  11      230.74       -0.69      6.84 o 
 -10   7  11       54.93       59.96      9.86 o 
  -9   7  11       83.38       92.66      6.49 o 
  -8   7  11       80.36       71.56      5.33 o 
  -7   7  11       68.61       60.58      5.72 o 
  -6   7  11      330.52      330.31     25.81 o 
  -5   7  11      143.22      152.53     10.05 o 
  -4   7  11       15.63       13.90      4.20 o 
  -3   7  11      207.79      215.83     15.49 o 
  -2   7  11       75.26       50.52     16.42 o 
  -1   7  11       94.61       97.55      7.48 o 
   0   7  11       63.91       56.06     15.14 o 
   1   7  11       64.81       82.89      6.34 o 
   2   7  11        7.48        1.42      6.16 o 
  -9   8  11      244.04      261.24     10.42 o 
  -8   8  11        6.41        5.52      2.95 o 
  -7   8  11       62.67       75.66      5.22 o 
  -6   8  11       30.25       33.48      4.32 o 
  -5   8  11      497.16      503.15     13.42 o 
  -4   8  11       23.14       18.64      6.83 o 
  -3   8  11       79.18       62.32     24.10 o 
  -2   8  11       24.01       22.96      7.24 o 
  -1   8  11      180.14      200.86     12.87 o 
   0   8  11       17.42       10.35      4.54 o 
   1   8  11       40.78       20.30      7.20 o 
  -9   9  11       46.99       41.64     17.46 o 
  -8   9  11      423.90      443.48     11.87 o 
  -7   9  11       37.55       34.27      3.69 o 
  -6   9  11       58.60       60.73      4.85 o 
  -5   9  11      205.19      215.23      8.43 o 
  -4   9  11      311.05      323.74     14.44 o 
  -3   9  11        8.48        1.99      3.26 o 
  -2   9  11       84.61       66.96     17.85 o 
  -1   9  11        8.38        4.42      3.08 o 
   0   9  11       33.50       24.48      7.97 o 
   1   9  11       61.56       -0.55      5.60 o 
  -8  10  11       25.10       21.64      5.31 o 
  -7  10  11      167.07      184.60      7.90 o 
  -6  10  11        8.62        7.69      3.36 o 
  -5  10  11       37.72       31.06      6.78 o 
  -4  10  11      113.69      130.39      9.19 o 
  -3  10  11       51.53       51.49      4.89 o 
  -2  10  11       61.15       70.18     17.63 o 
   0  10  11       56.54        2.89      6.31 o 
  -7  11  11      175.13      195.61     11.55 o 
  -6  11  11       51.03       58.19      4.97 o 
  -5  11  11       59.41       43.41     30.19 o 
  -4  11  11       11.00        8.11      4.11 o 
  -3  11  11       43.43       47.14      6.30 o 
  -2  11  11       30.38       23.90     15.23 o 
  -5 -10  12      459.90      577.38     17.07 o 
  -4 -10  12      317.83      387.81     13.65 o 
  -7  -9  12       73.80      101.09      7.88 o 
  -6  -9  12      177.88      228.96      8.35 o 
  -5  -9  12       16.01       15.37      3.85 o 
  -4  -9  12       54.37       68.66      6.03 o 
  -3  -9  12      341.26      387.56     10.39 o 
  -2  -9  12       20.23       15.23      3.68 o 
  -8  -8  12      196.19      224.89      7.75 o 
  -7  -8  12        4.32        8.34      2.64 o 
  -6  -8  12       74.79       84.20      4.96 o 
  -5  -8  12       27.12       29.88      6.48 o 
  -4  -8  12       62.42       60.16      4.90 o 
  -3  -8  12       10.17       13.50      3.43 o 
  -2  -8  12      202.40      235.79      8.00 o 
  -1  -8  12       44.64       50.15      6.30 o 
  -9  -7  12       47.43       50.41      6.04 o 
  -8  -7  12       15.44       15.48      2.60 o 
  -7  -7  12       92.93       90.12      4.05 o 
  -6  -7  12       99.76      106.12      5.47 o 
  -5  -7  12       18.75       20.28      2.85 o 
  -4  -7  12       49.10       55.38      5.46 o 
  -3  -7  12       42.66       39.42      4.63 o 
  -2  -7  12      111.11      113.76      5.17 o 
  -1  -7  12        9.55       10.24      4.73 o 
   0  -7  12       99.31      116.32      7.09 o 
  -9  -6  12       57.62       56.65      4.43 o 
  -8  -6  12       20.04       14.50      3.18 o 
  -7  -6  12       96.93      109.18      4.40 o 
  -6  -6  12       34.77       39.23      2.96 o 
  -5  -6  12       55.81       66.67      5.62 o 
  -4  -6  12       34.29       26.83      2.72 o 
  -3  -6  12       39.33       48.53      3.31 o 
  -2  -6  12      215.15      235.78     12.60 o 
  -1  -6  12      131.49      174.34     10.24 o 
   0  -6  12       21.00       29.59      3.62 o 
  -9  -5  12       34.14       40.87      4.13 o 
  -8  -5  12       30.72       29.71      2.72 o 
  -7  -5  12       52.43       54.83      3.21 o 
  -6  -5  12       42.92       39.99      2.57 o 
  -5  -5  12       35.04       34.94      2.94 o 
  -4  -5  12       57.04       56.69      3.99 o 
  -3  -5  12       17.96       19.90      2.46 o 
  -2  -5  12       65.43       65.81      5.52 o 
  -1  -5  12       92.71       98.53      7.91 o 
   0  -5  12      103.27      121.08      6.30 o 
   1  -5  12      121.94      136.53      8.40 o 
 -10  -4  12       21.10       14.41      3.44 o 
  -9  -4  12        5.80        4.35      2.93 o 
  -8  -4  12       73.38       75.61      3.78 o 
  -7  -4  12      192.85      208.91      5.08 o 
  -6  -4  12       14.58       11.64      2.14 o 
  -5  -4  12       19.11       16.44      2.57 o 
  -4  -4  12       24.63       27.75      2.88 o 
  -3  -4  12      161.43      163.34      9.01 o 
  -2  -4  12       32.11       38.44      3.41 o 
  -1  -4  12      104.25      110.58      6.68 o 
   0  -4  12       73.45       77.63      5.55 o 
   1  -4  12       29.96       35.56      4.07 o 
 -10  -3  12       84.47       99.49      5.61 o 
  -9  -3  12      903.07      965.59     11.13 o 
  -8  -3  12       56.80       53.84      3.16 o 
  -7  -3  12      328.67      332.71      7.47 o 
  -6  -3  12       34.64       32.86      2.97 o 
  -5  -3  12      298.29      291.69      9.67 o 
  -4  -3  12       19.74       16.08      2.45 o 
  -3  -3  12       64.70       80.03      5.07 o 
  -2  -3  12      369.01      373.17     11.23 o 
  -1  -3  12       55.91       57.00     14.36 o 
   0  -3  12      314.06      349.21     15.75 o 
   1  -3  12       15.49       14.49      3.47 o 
 -10  -2  12      330.43      370.77     10.38 o 
  -9  -2  12      350.78      394.28      7.23 o 
  -8  -2  12      122.63      122.35      4.15 o 
  -7  -2  12       85.66       83.18      3.88 o 
  -6  -2  12      143.19      144.34      4.64 o 
  -5  -2  12        0.58       -0.20      2.04 o 
  -4  -2  12      219.84      210.54     10.38 o 
  -3  -2  12       19.41       15.04      2.36 o 
  -2  -2  12      483.02      502.39     11.51 o 
  -1  -2  12       95.80       91.26     48.05 o 
   0  -2  12      412.72        6.83     18.64 o 
   1  -2  12       50.50       70.13      5.38 o 
 -10  -1  12      270.43      321.23      9.69 o 
  -9  -1  12      206.60      213.81      9.19 o 
  -8  -1  12      175.29      194.18      5.19 o 
  -7  -1  12       39.68       41.11      2.89 o 
  -6  -1  12       43.70       42.75      2.97 o 
  -5  -1  12      131.94      128.49      4.78 o 
  -4  -1  12        7.72        7.65      2.13 o 
  -3  -1  12       83.36       85.43      7.03 o 
  -2  -1  12      145.44      157.33      4.94 o 
  -1  -1  12       71.12       77.60      5.00 o 
   1  -1  12        5.34        8.66      4.20 o 
 -10   0  12      224.37      248.91      8.47 o 
  -9   0  12      202.23      227.17      9.06 o 
  -8   0  12       86.47       82.45      9.45 o 
  -7   0  12       42.92       39.52      3.86 o 
  -6   0  12       18.18       22.55      3.04 o 
  -5   0  12      142.23      144.20      7.82 o 
  -4   0  12        6.31        5.11      2.45 o 
  -3   0  12       28.06       31.32      5.80 o 
  -2   0  12        2.66        2.33      2.86 o 
  -1   0  12       23.23       13.24      3.11 o 
   0   0  12      783.87      826.60     11.36 o 
   1   0  12       53.07       65.12     12.34 o 
 -10   1  12      267.91      302.16      8.64 o 
  -9   1  12      208.58      203.44      8.28 o 
  -8   1  12      170.48      190.12     10.59 o 
  -7   1  12       40.85       31.00      5.89 o 
  -6   1  12       41.72       40.65      4.06 o 
  -5   1  12      130.98      130.07      5.92 o 
  -4   1  12        6.78        6.11      2.72 o 
  -3   1  12       83.51       87.67      5.08 o 
  -2   1  12      145.70      170.74      5.98 o 
  -1   1  12       69.87       79.35      6.49 o 
   0   1  12      269.78      300.90     23.37 o 
   1   1  12        5.69        4.20      7.09 o 
 -10   2  12      329.23      362.34     16.28 o 
  -9   2  12      351.16      391.79      9.76 o 
  -8   2  12      122.20      125.32      7.56 o 
  -7   2  12       86.96       79.43      9.87 o 
  -6   2  12      145.04      149.22      9.21 o 
  -5   2  12        0.54        3.21      2.83 o 
  -4   2  12      224.59      230.71      8.88 o 
  -3   2  12       20.58       16.24      3.50 o 
  -1   2  12       97.35       54.21     26.35 o 
 -10   3  12       84.28       89.80      9.98 o 
  -9   3  12      915.25      981.98     75.68 o 
  -8   3  12       57.49       62.79      8.67 o 
  -7   3  12      328.03      375.91     26.65 o 
  -6   3  12       35.10       42.27      9.66 o 
  -5   3  12      295.96      309.62     22.26 o 
  -4   3  12       20.83       12.67      4.97 o 
  -3   3  12       65.88       71.39      9.90 o 
  -2   3  12      369.56      376.52     27.04 o 
  -1   3  12       54.44       32.32     15.57 o 
   1   3  12       15.95       -1.31      6.57 o 
 -10   4  12       22.45        7.35      8.66 o 
  -9   4  12        5.72        7.90      5.88 o 
  -8   4  12       73.62       73.72      6.28 o 
  -7   4  12      192.58      205.88     11.01 o 
  -6   4  12       15.25       11.62      6.36 o 
  -5   4  12       19.47       17.16      6.90 o 
  -4   4  12       24.69       14.31      7.97 o 
  -3   4  12      159.69      169.18     21.01 o 
  -2   4  12       31.57       22.79      9.68 o 
  -1   4  12      103.39      122.01     10.80 o 
   0   4  12       71.29       61.33     24.44 o 
  -9   5  12       34.28       50.65     14.44 o 
  -8   5  12       31.67       37.93      4.37 o 
  -7   5  12       53.26       52.64      6.97 o 
  -6   5  12       42.47       32.04     11.57 o 
  -5   5  12       35.23       19.21      9.83 o 
  -4   5  12       57.68       38.03     11.89 o 
  -3   5  12       16.50        5.48      4.50 o 
  -2   5  12       63.93       48.22     13.14 o 
  -1   5  12       90.97       96.78      9.64 o 
   0   5  12      102.06       84.93     55.53 o 
  -9   6  12       58.45       54.84     20.61 o 
  -8   6  12       20.19       15.93      3.44 o 
  -7   6  12       95.64      112.02      8.54 o 
  -6   6  12       34.62       26.90      4.34 o 
  -5   6  12       57.12       56.45     14.55 o 
  -4   6  12       34.83       20.46      6.48 o 
  -3   6  12       40.65       49.47      7.75 o 
  -2   6  12      216.12      249.57     12.28 o 
   0   6  12       21.02       14.61      6.68 o 
  -9   7  12       47.99       29.93     12.87 o 
  -8   7  12       15.91       15.53      3.70 o 
  -7   7  12       91.43       85.00      7.28 o 
  -6   7  12       99.69      101.56      9.83 o 
  -5   7  12       18.88       13.28      4.74 o 
  -4   7  12       48.57       51.11      5.71 o 
  -3   7  12       42.37       42.33      5.23 o 
  -2   7  12      110.33      100.29     16.57 o 
  -1   7  12        9.35        2.87      3.49 o 
   0   7  12       99.06       -1.31      6.30 o 
  -7   8  12        4.25        2.57      3.34 o 
  -6   8  12       76.13       82.87      7.75 o 
  -5   8  12       27.59       30.40      9.23 o 
  -4   8  12       60.36       72.30      5.83 o 
  -3   8  12       10.35       12.20      3.31 o 
  -1   8  12       42.66       32.68     18.22 o 
  -7   9  12       74.93       10.77     11.03 o 
  -5   9  12       16.05       16.34      6.61 o 
  -4   9  12       53.46       70.20      7.18 o 
  -2   9  12       21.04        1.05      9.45 o 
  -6  -6  13        0.70        1.29      2.50 o 
  -5  -6  13       55.83       64.96     10.37 o 
  -4  -6  13        7.85       11.53      2.77 o 
  -3  -6  13       57.52       63.80      4.99 o 
  -7  -5  13       16.21       23.90      3.14 o 
  -6  -5  13        1.40        0.71      2.23 o 
  -5  -5  13       33.31       37.38      3.88 o 
  -4  -5  13       27.44       33.31      3.08 o 
  -3  -5  13       41.24       38.17      4.99 o 
  -2  -5  13       25.51       16.80      3.68 o 
  -8  -4  13       63.69       58.81     12.60 o 
  -7  -4  13       77.99       83.81      4.49 o 
  -6  -4  13       26.14       36.83      5.11 o 
  -5  -4  13       29.13       33.08      2.74 o 
  -4  -4  13       19.27       20.02      3.43 o 
  -3  -4  13       13.73       15.85      3.51 o 
  -2  -4  13       11.84       15.16      3.14 o 
  -8  -3  13       56.91       67.25      4.94 o 
  -7  -3  13      110.64      116.14      5.99 o 
  -6  -3  13       70.66       71.20     18.33 o 
  -5  -3  13       65.85       69.40     11.51 o 
  -4  -3  13        2.03        2.76      2.25 o 
  -3  -3  13       47.83       54.80      8.93 o 
  -2  -3  13      287.75      321.38     13.13 o 
  -9  -2  13      171.99      196.14     21.27 o 
  -8  -2  13      117.15      150.01     29.14 o 
  -7  -2  13       46.02       40.18      5.46 o 
  -6  -2  13       42.34       47.80      3.75 o 
  -5  -2  13       62.70       64.01      6.87 o 
  -4  -2  13       63.25       56.14     15.14 o 
  -3  -2  13       46.81       37.27     11.27 o 
  -2  -2  13      118.16      136.53      8.93 o 
  -1  -2  13       58.49       60.39      5.78 o 
  -9  -1  13       64.72       67.04      5.39 o 
  -8  -1  13       35.54       38.12      8.53 o 
  -7  -1  13       68.05       55.58      6.14 o 
  -6  -1  13       63.44       66.90      4.15 o 
  -5  -1  13        1.32        0.05      2.13 o 
  -4  -1  13       83.74       89.25     25.24 o 
  -8   0  13       32.48       28.67      4.16 o 
  -7   0  13       16.28       11.54      4.14 o 
  -6   0  13        1.14        6.16      3.32 o 
  -5   0  13       38.65       37.86      7.77 o 
  -4   0  13        0.02        5.50      3.39 o 
  -3   0  13        0.00        0.33      2.96 o 
  -2   0  13       15.56        1.12      8.26 o 
  -8   1  13       33.94       41.75     14.44 o 
  -7   1  13       69.16       77.98     17.59 o 
  -6   1  13       63.68       33.70     12.34 o 
  -5   1  13        1.60        5.01      6.82 o 
  -4   1  13       83.91        6.30     14.97 o 
  -8   2  13      115.53      141.26     20.74 o 
  -7   2  13       44.60       34.92     14.18 o 
  -6   2  13       41.86       19.17     12.87 o 
  -5   2  13       62.84       11.77      9.18 o 
  -4   2  13       63.85       67.74     13.39 o 
  -3   2  13       46.71       13.77     12.47 o 
  -8   3  13       56.72       60.39     14.44 o 
  -7   3  13      108.68       82.75     12.61 o 
  -6   3  13       72.63       20.82      9.22 o 
  -5   3  13       65.38       56.06     14.20 o 
  -4   3  13        2.13        1.74      3.95 o 
  -3   3  13       48.10       74.61     13.65 o 
  -7   4  13       78.00       24.50      9.12 o 
  -6   4  13       26.35       37.52      6.25 o 
  -5   4  13       29.73       25.29      9.36 o 
  -4   4  13       18.31       11.81      5.80 o 
  -3   4  13       13.72        3.14      5.31 o 
  -2   4  13       11.75       -0.79      8.14 o 
  -7   5  13       15.76       -1.58     10.50 o 
  -6   5  13        1.32       -0.87      6.43 o 
  -5   5  13       33.75       37.02      6.47 o 
  -4   5  13       27.04       21.15     11.41 o 
  -3   5  13       42.36       27.44     10.18 o 
  -6   6  13        0.41       -1.58      9.98 o 
  -5   6  13       55.41       40.89     30.72 o 
  -4   6  13        7.80        4.99      3.87 o 
  -3   6  13       59.15        1.09      5.30 o 
                                                 
